# Supplementary material for: Improving Survey Response Rates from Parents in School-Based Research Using a Multi-Level Approach
Source: PLoS One. 2015 May 11;10(5):e0126950. doi: 10.1371/journal.pone.0126950 (PMC4427481; doi:10.1371/journal.pone.0126950)
Supplement: S1 Raw Data — (XLS) [file pone.0126950.s001.xls]

## Sheet: Data
Cohort	ChildGender	ConsentTeacherParticipate	ChildAge	DaysForPScreenReturn	DaysForTScreenReturn	SEIFA	PScreenerResponse	PScreenerReceived	PScreenerReminder	PScreenerReminder2	TScreenerReceived	TScreenerReminder	PContactDetailsProvided	CompleteData
Cohort 2	Male		6.59548			805	No	No	Yes	Yes	No	No	No	No
Cohort 2	Female		7.0883			936	No	No	Yes	Yes	No	No	No	No
Cohort 1	Female		7.49897			983	No	No	Yes	Yes	No	No	No	No
Cohort 1	Male		7.01437			1012	No	No	Yes	Yes	No	No	No	No
Cohort 2	Male		6.85558			948	No	No	Yes	Yes	No	No	No	No
Cohort 2	Female		6.45859			1041	No	No	Yes	Yes	No	No	No	No
Cohort 2	Female		6.66667			948	No	No	Yes	Yes	No	No	No	No
Cohort 1	Male	I do not consent	6.53525	48		997	Yes	No	Yes	No	No	No	No	No
Cohort 2	Male		7.14305				No	No	Yes	Yes	No	No	No	No
Cohort 2	Male		6.79261				No	No	Yes	Yes	No	No	No	No
Cohort 2	Male		6.1848			997	No	No	Yes	Yes	No	No	No	No
Cohort 2	Male		6.39562			997	No	No	Yes	Yes	No	No	No	No
Cohort 1	Male		7.17864			997	No	No	Yes	Yes	No	No	No	No
Cohort 2	Male		6.35181			1124	No	No	No	No	No	No	No	No
Cohort 2	Male		6.94045			1022	No	No	Yes	Yes	No	No	No	No
Cohort 2	Male		6.29979			1041	No	No	Yes	Yes	No	No	No	No
Cohort 2	Female		6.12731			948	No	No	Yes	Yes	No	No	No	No
Cohort 2	Male		6.47228			1041	No	No	Yes	Yes	No	No	No	No
Cohort 2	Male		6.91581			948	No	No	Yes	Yes	No	No	No	No
Cohort 2	Female		6.38741			1024	No	No	Yes	Yes	No	No	No	No
Cohort 2	Female		6.26968			1022	No	No	Yes	Yes	No	No	No	No
Cohort 1	Male	I do not consent	6.26694	85		1012	Yes	No	Yes	Yes	No	No	No	No
Cohort 2	Male	I do not consent	7.11841	28			Yes	No	Yes	No	No	No	No	No
Cohort 2	Female		6.81177			983	No	No	Yes	Yes	No	No	No	No
Cohort 2	Female		6.37098			1022	No	No	Yes	No	No	No	No	No
Cohort 1	Female	I do not consent	6.74333	84		948	Yes	No	Yes	Yes	No	No	No	No
Cohort 2	Female		7.07461			983	No	No	Yes	Yes	No	No	No	No
Cohort 1	Female		7.3347			948	No	No	Yes	Yes	No	No	No	No
Cohort 2	Female		6.22313				No	No	Yes	Yes	No	No	No	No
Cohort 2	Male		6.68583			1041	No	No	Yes	Yes	No	No	No	No
Cohort 2	Male	I do not consent	6.62286	34		1012	Yes	No	Yes	Yes	No	No	No	No
Cohort 2	Male		6.40383				No	No	Yes	Yes	No	No	No	No
Cohort 2	Female		6.36277			948	No	No	Yes	Yes	No	No	No	No
Cohort 2	Male	I do not consent	6.69131	14		993	Yes	No	No	No	No	No	No	No
Cohort 1	Male	I do not consent	6.65024	74		1030	Yes	No	Yes	Yes	No	No	No	No
Cohort 2	Male	I do not consent	6.77618	12		936	Yes	No	No	No	No	No	Yes	No
Cohort 2	Male		6.69678			888	No	No	Yes	Yes	No	No	No	No
Cohort 1	Male		6.80903			993	No	No	Yes	Yes	No	No	No	No
Cohort 2	Female	I do not consent	7.14305	44		1077	Yes	No	Yes	Yes	No	No	No	No
Cohort 1	Female		7.02806			1057	No	No	Yes	Yes	No	No	No	No
Cohort 2	Male		6.97331				No	No	Yes	Yes	No	No	No	No
Cohort 1	Female		7.82204			948	No	No	Yes	Yes	No	No	No	No
Cohort 2	Female		6.31348			997	No	No	Yes	Yes	No	No	No	No
Cohort 1	Male	I do not consent	6.53525	34		1067	Yes	No	Yes	No	No	No	No	No
Cohort 1	Male		7.01985			1056	No	No	Yes	Yes	No	No	No	No
Cohort 1	Male		7.10198			1012	No	No	Yes	Yes	No	No	No	No
Cohort 1	Female		6.55989			1097	No	No	Yes	Yes	No	No	No	No
Cohort 2	Male	I do not consent	6.22861	29		1030	Yes	No	Yes	No	No	No	No	No
Cohort 1	Male		6.94867			993	No	No	Yes	Yes	No	No	No	No
Cohort 1	Male	I do not consent	6.78713	42		948	Yes	No	Yes	No	No	No	No	No
Cohort 1	Male		6.95962			948	No	No	Yes	Yes	No	No	No	No
Cohort 2	Male		6.89665			948	No	No	Yes	Yes	No	No	No	No
Cohort 2	Male		7.50992			948	No	No	Yes	Yes	No	No	No	No
Cohort 1	Male		6.91855			997	No	No	Yes	Yes	No	No	No	No
Cohort 2	Male		6.3655			983	No	No	Yes	Yes	No	No	No	No
Cohort 2	Female		6.59822			983	No	No	Yes	Yes	No	No	No	No
Cohort 1	Male		7.3128			983	No	No	Yes	Yes	No	No	No	No
Cohort 2	Female		6.18207			948	No	No	Yes	Yes	No	No	No	No
Cohort 1	Female	I do not consent	7.09925	110		1077	Yes	No	Yes	Yes	No	No	No	No
Cohort 2	Male		6.69952			997	No	No	Yes	Yes	No	No	No	No
Cohort 1	Female		7.02806			1045	No	No	Yes	Yes	No	No	No	No
Cohort 2	Female	I do not consent	6.95962	15			Yes	No	No	No	No	No	No	No
Cohort 2	Male		6.60643			983	No	No	Yes	Yes	No	No	No	No
Cohort 2	Female		6.16016			983	No	No	Yes	Yes	No	No	No	No
Cohort 2	Female		6.59548			948	No	No	Yes	Yes	No	No	No	No
Cohort 1	Female	I do not consent	6.16838	50		948	Yes	No	Yes	No	No	No	No	No
Cohort 2	Male		6.7488			1012	No	No	Yes	Yes	No	No	No	No
Cohort 1	Female		6.81999			997	No	No	Yes	Yes	No	No	No	No
Cohort 1	Male	I do not consent	6.83641	83		1056	Yes	No	Yes	Yes	No	No	No	No
Cohort 2	Male		7.43874			936	No	No	Yes	Yes	No	No	No	No
Cohort 1	Female		7.09925			993	No	No	Yes	Yes	No	No	No	No
Cohort 1	Female		6.71869			1067	No	No	Yes	Yes	No	No	No	No
Cohort 2	Female		6.987			983	No	No	Yes	Yes	No	No	No	No
Cohort 2	Female		6.4668				No	No	Yes	Yes	No	No	No	No
Cohort 1	Male		7.7974			983	No	No	Yes	Yes	No	No	No	No
Cohort 2	Female		6.45311				No	No	Yes	Yes	No	No	No	No
Cohort 1	Male		6.28337			1012	No	No	Yes	Yes	No	No	No	No
Cohort 2	Male	I do not consent	6.93771	55		1073	Yes	No	Yes	Yes	No	No	No	No
Cohort 2	Male		6.59548			993	No	No	Yes	Yes	No	No	No	No
Cohort 1	Female		7.26626			997	No	No	Yes	Yes	No	No	No	No
Cohort 1	Male		6.23409			983	No	No	Yes	Yes	No	No	No	No
Cohort 2	Female		7.0089				No	No	Yes	Yes	No	No	No	No
Cohort 1	Male	I do not consent	7.06365	16		1012	Yes	No	No	No	No	No	No	No
Cohort 2	Male		6.23409			948	No	No	Yes	Yes	No	No	No	No
Cohort 2	Female		6.46954			948	No	No	Yes	Yes	No	No	No	No
Cohort 2	Female		6.82272			983	No	No	No	No	No	No	No	No
Cohort 1							No	No	Yes	Yes	No	No	No	No
Cohort 1	Female	I do not consent	7.45517	14		1041	Yes	No	No	No	No	No	No	No
Cohort 2	Female		6.21218				No	No	No	No	No	No	No	No
Cohort 1	Male		6.62286			1012	No	No	Yes	Yes	No	No	No	No
Cohort 1	Male		6.95414			936	No	No	Yes	Yes	No	No	No	No
Cohort 2	Female		6.76249			1030	No	No	Yes	Yes	No	No	No	No
Cohort 1	Female		7.19507			1045	No	No	Yes	Yes	No	No	No	No
Cohort 2	Female	I do not consent	6.14921	27		981	Yes	No	Yes	No	No	No	No	No
Cohort 1	Female		7.2334			1050	No	No	Yes	Yes	No	No	No	No
Cohort 1	Female		7.55099			1067	No	No	Yes	Yes	No	No	No	No
Cohort 2	Female		7.84942				No	No	Yes	Yes	No	No	No	No
Cohort 1	Male		6.58727			936	No	No	Yes	Yes	No	No	No	No
Cohort 2	Female		6.37098			983	No	No	Yes	Yes	No	No	No	No
Cohort 1	Female		6.40657			1041	No	No	No	Yes	No	No	No	No
Cohort 1	Female		6.5024			1050	No	No	Yes	Yes	No	No	No	No
Cohort 2	Male	I do not consent	6.30527	41		983	Yes	No	Yes	Yes	No	No	No	No
Cohort 2	Male		6.87201				No	No	Yes	No	No	No	No	No
Cohort 1	Male		6.21766			1077	No	No	Yes	Yes	No	No	No	No
Cohort 2	Male		6.66393			1073	No	No	Yes	No	No	No	No	No
Cohort 2	Female		6.54073			1067	No	No	Yes	Yes	No	No	No	No
Cohort 1	Female		6.24504			1151	No	No	Yes	Yes	No	No	No	No
Cohort 2	Male	I do not consent	6.94867	19		1012	Yes	No	Yes	No	No	No	No	No
Cohort 1	Female	I do not consent	6.70773	13		1075	Yes	No	No	No	No	No	No	No
Cohort 1	Female		7.01164			1056	No	No	Yes	Yes	No	No	No	No
Cohort 1	Female	I do not consent	7.11567	78		983	Yes	No	No	Yes	No	No	No	No
Cohort 1	Male		6.67762			993	No	No	Yes	Yes	No	No	No	No
Cohort 1							No	No	Yes	Yes	No	No	No	No
Cohort 2	Male	I do not consent	6.40383	45		983	Yes	No	Yes	Yes	No	No	No	No
Cohort 2	Female	I do not consent	6.4668	41.6552		1012	Yes	No	Yes	Yes	No	No	No	No
Cohort 2	Male	I do not consent	6.07529	13		948	Yes	No	No	No	No	No	No	No
Cohort 1	Female	I do not consent	6.35181	34		1067	Yes	No	Yes	No	No	No	No	No
Cohort 1	Female		7.30459			983	No	No	Yes	Yes	No	No	No	No
Cohort 1	Female		6.15469			1012	No	No	Yes	Yes	No	No	No	No
Cohort 1	Male		7.01164			1022	No	No	Yes	No	No	No	No	No
Cohort 1	Female		7.07734			936	No	No	Yes	Yes	No	No	No	No
Cohort 2	Male		6.6475			983	No	No	Yes	Yes	No	No	No	No
Cohort 2	Male		6.423			1061	No	No	Yes	Yes	No	No	No	No
Cohort 1	Female		7.06092			1012	No	No	Yes	Yes	No	No	No	No
Cohort 1	Male	I do not consent	6.96509	111		1012	Yes	No	Yes	Yes	No	No	No	No
Cohort 1	Female	Withdrew consent	6.47228	49		1012	Yes	No	Yes	No	No	No	Yes	No
Cohort 1	Female		7.31827			1037	No	No	Yes	Yes	No	No	No	No
Cohort 1	Male		7.34565			990	No	No	Yes	Yes	No	No	No	No
Cohort 2	Female	I do not consent	6.97878	14	29.4655	997	Yes	No	No	No	Yes	Yes	Yes	Yes
Cohort 1	Male		7.60575			1067	No	No	Yes	Yes	No	No	No	No
Cohort 2	Female		6.75702			997	No	No	Yes	Yes	No	No	No	No
Cohort 1	Female	I do not consent	7.3347	49		1022	Yes	No	Yes	No	No	No	No	No
Cohort 2	Male	I do not consent	6.59274	31		1128	Yes	No	Yes	Yes	No	No	No	No
Cohort 1	Female	I do not consent	7.26626	64		1037	Yes	No	Yes	Yes	No	No	No	No
Cohort 2	Female	I do not consent	6.37919	34		1067	Yes	No	Yes	Yes	No	No	No	No
Cohort 1	Female		6.89938			983	No	No	Yes	Yes	No	No	No	No
Cohort 2	Female		7.16496			997	No	No	Yes	Yes	No	No	No	No
Cohort 2	Male		6.34086			1012	No	No	Yes	Yes	No	No	No	No
Cohort 2	Male		6.35455			948	No	No	Yes	Yes	No	No	No	No
Cohort 1	Male		6.53525			948	No	No	Yes	Yes	No	No	No	No
Cohort 2	Female		7.14305			997	No	No	No	No	No	No	No	No
Cohort 2	Male		6.51882			1077	No	No	Yes	No	No	No	No	No
Cohort 1	Male		6.83915			936	No	No	Yes	Yes	No	No	No	No
Cohort 2	Male		6.58453			1012	No	No	Yes	Yes	No	No	No	No
Cohort 1	Female		6.67488			1012	No	No	Yes	Yes	No	No	No	No
Cohort 1	Male		7.61396			993	No	No	Yes	Yes	No	No	No	No
Cohort 2	Male	I do not consent	6.57906	20.4483		1077	Yes	No	Yes	No	No	No	No	No
Cohort 1	Female		6.20945			948	No	No	Yes	Yes	No	No	No	No
Cohort 2	Female		6.63381				No	No	Yes	Yes	No	No	No	No
Cohort 2	Male	I do not consent	6.59822	75		1012	Yes	No	Yes	Yes	No	No	No	No
Cohort 2	Female	I do not consent	6.32991	31		1050	Yes	No	Yes	No	No	No	No	No
Cohort 2	Male		6.67488			1012	No	No	Yes	Yes	No	No	No	No
Cohort 1	Male		6.91034			1012	No	No	Yes	Yes	No	No	No	No
Cohort 2	Male		6.94045			1024	No	No	Yes	Yes	No	No	No	No
Cohort 2	Female		6.87748			1050	No	No	Yes	Yes	No	No	No	No
Cohort 2	Male		6.51882			1047	No	No	Yes	Yes	No	No	No	No
Cohort 2	Female		6.81725			948	No	No	Yes	Yes	No	No	No	No
Cohort 2	Female	I do not consent	6.61191	27		948	Yes	No	Yes	No	No	No	No	No
Cohort 2	Male		7.14853			1067	No	No	Yes	Yes	No	No	No	No
Cohort 1	Female	I do not consent	6.79808	8		997	Yes	No	Yes	No	No	No	No	No
Cohort 2	Female	I do not consent	6.75702	28		1012	Yes	No	Yes	No	No	No	No	No
Cohort 1	Female		6.64203			1037	No	No	Yes	Yes	No	No	No	No
Cohort 1	Male		6.99247			1041	No	No	Yes	Yes	No	No	No	No
Cohort 1	Female		6.91855			1077	No	No	Yes	Yes	No	No	No	No
Cohort 1	Female		6.61191			983	No	No	Yes	Yes	No	No	No	No
Cohort 1	Female	I do not consent	7.10198	73		948	Yes	No	Yes	Yes	No	No	No	No
Cohort 1	Female		6.99795			983	No	No	Yes	Yes	No	No	No	No
Cohort 1	Male		6.48049			983	No	No	Yes	Yes	No	No	No	No
Cohort 2	Female	I do not consent	6.27789	29		997	Yes	No	Yes	No	No	No	No	No
Cohort 1	Male	I do not consent	7.15948	48		983	Yes	No	Yes	No	No	No	No	No
Cohort 2	Female	I do not consent	6.79261	13		1073	Yes	No	No	No	No	No	No	No
Cohort 2	Female		6.16838			997	No	No	Yes	Yes	No	No	No	No
Cohort 1	Male	I do not consent	7.10746	28		1030	Yes	No	No	No	No	No	No	No
Cohort 1	Female	I do not consent	6.59274	49		993	Yes	No	Yes	No	No	No	No	No
Cohort 1	Male		6.17385			1012	No	No	Yes	Yes	No	No	No	No
Cohort 1	Male	I do not consent	6.28611	28			Yes	No	No	No	No	No	No	No
Cohort 1	Female	I do not consent	7.09377	33		948	Yes	No	No	No	No	No	No	No
Cohort 2	Male	I do not consent	6.88296	13		948	Yes	No	No	No	No	No	No	No
Cohort 1	Female	I do not consent	7.37851	28		993	Yes	No	Yes	No	No	No	No	No
Cohort 2	Female		6.71047			997	No	No	Yes	Yes	No	No	No	No
Cohort 1	Female	I do not consent	7.13484	41		1056	Yes	No	Yes	No	No	No	No	No
Cohort 1	Female	I do not consent	6.50787	78		983	Yes	No	Yes	Yes	No	No	No	No
Cohort 2	Male		6.35455				No	No	Yes	Yes	No	No	No	No
Cohort 1	Male		8.32307			1022	No	No	Yes	Yes	No	No	No	No
Cohort 1	Female		7.07461			1012	No	No	Yes	Yes	No	No	No	No
Cohort 1	Male		7.13758			948	No	No	Yes	Yes	No	No	No	No
Cohort 2	Male		6.8282				No	No	No	No	No	No	No	No
Cohort 2	Male		6.81999			1012	No	No	Yes	Yes	No	No	No	No
Cohort 1	Male		6.63655			997	No	No	Yes	Yes	No	No	No	No
Cohort 1	Female		7.20602			1030	No	No	Yes	Yes	No	No	No	No
Cohort 1	Female		7.70979			997	No	No	Yes	Yes	No	No	No	No
Cohort 1	Female		6.89665			948	No	No	Yes	Yes	No	No	No	No
Cohort 1	Male	I do not consent	6.7488	86		997	Yes	No	Yes	Yes	No	No	No	No
Cohort 2	Female		6.60096			993	No	No	Yes	Yes	No	No	No	No
Cohort 2	Male		6.53525			1012	No	No	Yes	Yes	No	No	No	No
Cohort 1	Male	I do not consent	6.74333	16		1012	Yes	No	No	No	No	No	No	No
Cohort 2	Male		6.33812			983	No	No	Yes	Yes	No	No	No	No
Cohort 2	Male		6.80356			983	No	No	Yes	Yes	No	No	No	No
Cohort 2	Male		6.72142				No	No	Yes	Yes	No	No	No	No
Cohort 1	Male	I do not consent	7.08008	64		1022	Yes	No	Yes	Yes	No	No	No	No
Cohort 1	Male		7.42505			1077	No	No	Yes	Yes	No	No	No	No
Cohort 1	Female	I do not consent	6.63381	68		1056	Yes	No	Yes	Yes	No	No	No	No
Cohort 2	Male		6.91581				No	No	Yes	Yes	No	No	No	No
Cohort 1	Female		6.27789			983	No	No	Yes	Yes	No	No	No	No
Cohort 1	Male		6.1629			1067	No	No	Yes	Yes	No	No	No	No
Cohort 1	Male	I do not consent	6.1848	91		948	Yes	No	Yes	Yes	No	No	No	No
Cohort 2	Female		6.77618			997	No	No	Yes	Yes	No	No	No	No
Cohort 1	Male		6.61739			948	No	No	Yes	Yes	No	No	No	No
Cohort 2	Male		6.31896			983	No	No	Yes	Yes	No	No	No	No
Cohort 1	Male		6.13279			867	No	No	Yes	Yes	No	No	No	No
Cohort 1	Male		6.38193			1037	No	No	Yes	Yes	No	No	No	No
Cohort 1	Male	I do not consent	6.32717	132		1012	Yes	No	Yes	Yes	No	No	No	No
Cohort 2	Female		6.24778			1012	No	No	Yes	Yes	No	No	No	No
Cohort 2	Female		6.09719			983	No	No	Yes	Yes	No	No	No	No
Cohort 2	Male		6.45859			1047	No	No	Yes	Yes	No	No	No	No
Cohort 1	Male		6.5462			948	No	No	Yes	Yes	No	No	No	No
Cohort 1	Male		6.69405			948	No	No	Yes	Yes	No	No	No	No
Cohort 2	Male		6.97331			1030	No	No	No	No	No	No	No	No
Cohort 1	Male	I do not consent	6.49966	16		948	Yes	No	No	No	No	No	No	No
Cohort 1	Female		6.7488			1050	No	No	Yes	Yes	No	No	No	No
Cohort 2	Female		6.81451			993	No	No	Yes	Yes	No	No	No	No
Cohort 1	Female		6.11636			948	No	No	Yes	Yes	No	No	No	No
Cohort 1	Female		6.47776			948	No	No	Yes	Yes	No	No	No	No
Cohort 2	Female		6.12731			997	No	No	Yes	Yes	No	No	No	No
Cohort 1	Female	I do not consent	6.70773	83		1077	Yes	No	Yes	Yes	No	No	No	No
Cohort 1	Male		7.35113			1050	No	No	Yes	Yes	No	No	No	No
Cohort 2	Female	I do not consent	6.30527	55		1077	Yes	No	Yes	Yes	No	No	No	No
Cohort 1	Male	Withdrew consent	7.16496	57		1057	Yes	No	Yes	No	No	No	No	No
Cohort 1	Female		6.82546			1012	No	No	Yes	Yes	No	No	No	No
Cohort 1	Male		6.55715			1059	No	No	Yes	Yes	No	No	No	No
Cohort 1	Male		7.09103			1012	No	No	Yes	Yes	No	No	No	No
Cohort 1	Male	I do not consent	6.28611	78		983	Yes	No	Yes	Yes	No	No	No	No
Cohort 2	Male		6.16016			997	No	No	Yes	Yes	No	No	No	No
Cohort 1	Male		6.54346			997	No	No	Yes	Yes	No	No	No	No
Cohort 2	Female	I do not consent	6.27789	29		997	Yes	No	Yes	No	No	No	No	No
Cohort 1	Female		7.55373			997	No	No	Yes	Yes	No	No	No	No
Cohort 2	Male		6.96783			997	No	No	Yes	Yes	No	No	No	No
Cohort 2	Female		7.38672			1022	No	No	Yes	Yes	No	No	No	No
Cohort 1	Male		7.35113			1057	No	No	Yes	Yes	No	No	No	No
Cohort 1	Male		6.81725			993	No	No	Yes	Yes	No	No	No	No
Cohort 1	Female	I do not consent	6.6475	16		993	Yes	No	No	No	No	No	No	No
Cohort 1	Male	I do not consent	6.60917	146		948	Yes	No	Yes	Yes	No	No	No	No
Cohort 2	Male	I do not consent	7.1321	13		1022	Yes	No	No	No	No	No	No	No
Cohort 2							No	No	Yes	Yes	No	No	No	No
Cohort 1	Female		6.75975			997	No	No	Yes	Yes	No	No	No	No
Cohort 1	Male		6.29979			1050	No	No	No	Yes	No	No	No	No
Cohort 1	Male	I do not consent	6.94593	26		1037	Yes	No	Yes	No	No	No	No	No
Cohort 1	Male		6.8063			983	No	No	Yes	Yes	No	No	No	No
Cohort 2	Male		6.3217				No	No	Yes	Yes	No	No	No	No
Cohort 1	Male		6.88569			993	No	No	Yes	Yes	No	No	No	No
Cohort 1	Female	I do not consent	7.12389	36		1067	Yes	No	No	No	No	No	No	No
Cohort 1	Female		7.15127			1012	No	No	Yes	Yes	No	No	No	No
Cohort 1	Female	I do not consent	6.19302	51		990	Yes	No	Yes	No	No	No	No	No
Cohort 1	Female		6.79535			1012	No	No	Yes	Yes	No	No	No	No
Cohort 1	Female		6.48597			1012	No	No	Yes	Yes	No	No	No	No
Cohort 1	Male		7.2115			997	No	No	Yes	Yes	No	No	No	No
Cohort 2	Female		6.45311			1022	No	No	Yes	Yes	No	No	No	No
Cohort 2	Female		7.22793			997	No	No	Yes	No	No	No	No	No
Cohort 2	Male		6.60643			1012	No	No	Yes	Yes	No	No	No	No
Cohort 1	Female	I do not consent	7.09103	90		936	Yes	No	Yes	Yes	No	No	No	No
Cohort 2	Female	I do not consent	7.14305	28		948	Yes	No	Yes	No	No	No	No	No
Cohort 2	Female		6.3436			983	No	No	Yes	Yes	No	No	No	No
Cohort 2	Female		6.26968			948	No	No	Yes	Yes	No	No	No	No
Cohort 1	Female	I do not consent	7.05818	49		1022	Yes	No	Yes	No	No	No	No	No
Cohort 1	Male	I do not consent	6.23135	16		993	Yes	No	No	No	No	No	No	No
Cohort 1	Female		6.85284			948	No	No	Yes	Yes	No	No	No	No
Cohort 1	Male		6.71595			997	No	No	Yes	Yes	No	No	No	No
Cohort 1	Female	I do not consent	7.18138	81		948	Yes	No	Yes	Yes	No	No	No	No
Cohort 2	Male		6.67214			997	No	No	Yes	Yes	No	No	No	No
Cohort 1	Female		8.08761			1043	No	No	Yes	Yes	No	No	No	No
Cohort 1	Female		6.94045			997	No	No	Yes	Yes	No	No	No	No
Cohort 2	Female		6.44764			997	No	No	Yes	Yes	No	No	No	No
Cohort 2	Female		6.25325			1023	No	No	Yes	No	No	No	No	No
Cohort 1	Female		8.36687			1067	No	No	Yes	Yes	No	No	No	No
Cohort 2	Male		6.55989			936	No	No	Yes	Yes	No	No	No	No
Cohort 2	Male		6.67488			1045	No	No	Yes	Yes	No	No	No	No
Cohort 1	Male		7.42779			997	No	No	Yes	Yes	No	No	No	No
Cohort 2	Female		6.40931			997	No	No	Yes	Yes	No	No	No	No
Cohort 2	Female		6.19302			948	No	No	Yes	Yes	No	No	No	No
Cohort 1	Female	I do not consent	6.41205	14		1037	Yes	No	No	No	No	No	No	No
Cohort 2	Male		7.26352			1050	No	No	Yes	Yes	No	No	No	No
Cohort 1	Male		6.14647			997	No	No	Yes	Yes	No	No	No	No
Cohort 1	Male	I do not consent	6.49144	93		997	Yes	No	Yes	Yes	No	No	No	No
Cohort 2	Male		6.55989			997	No	No	No	Yes	No	No	No	No
Cohort 2	Female		6.34908			1012	No	No	Yes	Yes	No	No	No	No
Cohort 1	Male	I do not consent	6.63107	16		912	Yes	No	No	No	No	No	No	No
Cohort 1							No	No	Yes	Yes	No	No	No	No
Cohort 2	Male		7.50992			1012	No	No	Yes	Yes	No	No	No	No
Cohort 2	Male		7.15948				No	No	Yes	Yes	No	No	No	No
Cohort 1	Female	I do not consent	6.89391	47		983	Yes	No	Yes	No	No	No	No	No
Cohort 2	Female		6.35455			994	No	No	Yes	Yes	No	No	No	No
Cohort 2	Male		6.74059			1022	No	No	Yes	No	No	No	No	No
Cohort 2	Male		6.90212			1022	No	No	Yes	Yes	No	No	No	No
Cohort 1	Male		7.08556	87		948	Yes	No	Yes	Yes	No	No	No	No
Cohort 1	Female		7.09651			983	No	No	Yes	Yes	No	No	No	No
Cohort 2	Female		6.38467			1022	No	No	Yes	No	No	No	No	No
Cohort 2	Female		6.34086			983	No	No	Yes	Yes	No	No	No	No
Cohort 1	Female		6.76249			939	No	No	Yes	Yes	No	No	No	No
Cohort 1	Male		6.9076			1056	No	No	Yes	Yes	No	No	No	No
Cohort 2	Female		6.705			1050	No	No	Yes	Yes	No	No	No	No
Cohort 2	Female	I do not consent	6.60643	14		948	Yes	No	No	No	No	No	No	No
Cohort 1	Male		6.73785			1037	No	No	Yes	Yes	No	No	No	No
Cohort 2	Female		6.30527			997	No	No	Yes	Yes	No	No	No	No
Cohort 1	Female		7.1102			1022	No	No	Yes	Yes	No	No	No	No
Cohort 1	Male	I do not consent	6.97878	74		997	Yes	No	Yes	Yes	No	No	No	No
Cohort 2	Female		7.2909			1041	No	No	Yes	Yes	No	No	No	No
Cohort 1	Female		6.92402			936	No	No	Yes	Yes	No	No	No	No
Cohort 1	Male		7.24983			1045	No	No	Yes	Yes	No	No	No	No
Cohort 1	Female	I do not consent	6.71047	13		1030	Yes	No	No	No	No	No	No	No
Cohort 2	Male		6.81177			983	No	No	Yes	Yes	No	No	No	No
Cohort 1	Female		7.35387			1022	No	No	Yes	Yes	No	No	No	No
Cohort 2	Male		6.4668			948	No	No	Yes	Yes	No	No	No	No
Cohort 2	Female		6.89938			997	No	No	Yes	Yes	No	No	No	No
Cohort 2	Female		6.29158			1012	No	No	Yes	Yes	No	No	No	No
Cohort 1	Male		6.51882			1059	No	No	Yes	Yes	No	No	No	No
Cohort 1	Male		7.06092			993	No	No	Yes	Yes	No	No	No	No
Cohort 2	Male		6.43669			997	No	No	Yes	Yes	No	No	No	No
Cohort 2	Female		6.81999			948	No	No	Yes	Yes	No	No	No	No
Cohort 1	Female		6.47502			997	No	No	Yes	Yes	No	No	No	No
Cohort 1	Male	I do not consent	6.66393	14		1041	Yes	No	No	No	No	No	No	No
Cohort 1	Male	I do not consent	6.65298	90		948	Yes	No	Yes	Yes	No	No	No	No
Cohort 2	Male		7.0883				No	No	Yes	Yes	No	No	No	No
Cohort 1	Male		7.06913			1041	No	No	No	Yes	No	No	No	No
Cohort 2	Male		6.91307			1022	No	No	Yes	Yes	No	No	No	No
Cohort 2	Female		6.63381			936	No	No	Yes	Yes	No	No	No	No
Cohort 2	Female		6.84463			997	No	No	Yes	Yes	No	No	No	No
Cohort 2	Female		6.72964			997	No	No	Yes	Yes	No	No	No	No
Cohort 2	Female		6.49966			1056	No	No	Yes	Yes	No	No	No	No
Cohort 1	Female		6.38467			948	No	No	Yes	Yes	No	No	No	No
Cohort 1			6.90486			1057	No	No	Yes	Yes	No	No	No	No
Cohort 1		I do not consent	6.38467	14		1057	Yes	No	No	No	No	No	No	No
Cohort 2	Male		6.49966			1074	No	No	Yes	Yes	No	No	No	No
Cohort 2	Male		6.67214			1077	No	No	Yes	Yes	No	No	No	No
Cohort 2	Female		6.52156			983	No	No	Yes	Yes	No	No	No	No
Cohort 2	Female		6.50787			983	No	No	Yes	Yes	No	No	No	No
Cohort 1	Male		7.22793			1067	No	No	Yes	Yes	No	No	No	No
Cohort 1	Male		6.8282			983	No	No	Yes	Yes	No	No	No	No
Cohort 2	Male		6.63381			1074	No	No	Yes	Yes	No	No	No	No
Cohort 2	Female		6.91581			1043	No	No	Yes	Yes	No	No	No	No
Cohort 2	Male		6.66667			1077	No	No	Yes	Yes	No	No	No	No
Cohort 2	Male		7.01711			1043	No	No	Yes	Yes	No	No	No	No
Cohort 1	Male		7.28816			1041	No	No	Yes	Yes	No	No	No	No
Cohort 2	Male		6.26694			1012	No	No	Yes	Yes	No	No	No	No
Cohort 2	Male		6.61465			936	No	No	Yes	Yes	No	No	No	No
Cohort 1	Female		6.49144			993	No	No	Yes	Yes	No	No	No	No
Cohort 1	Female		6.4668			1012	No	No	Yes	Yes	No	No	No	No
Cohort 1	Female		6.23956			948	No	No	No	Yes	No	No	No	No
Cohort 1	Female	I do not consent	6.45585	8		997	Yes	No	Yes	No	No	No	No	No
Cohort 2	Female		6.85832			997	No	No	Yes	Yes	No	No	No	No
Cohort 2	Male		6.5462			948	No	No	Yes	Yes	No	No	No	No
Cohort 2	Female		6.79261				No	No	Yes	Yes	No	No	No	No
Cohort 1	Female	I do not consent	6.98973	69		1073	Yes	No	Yes	Yes	No	No	No	No
Cohort 2	Female		7.23066			997	No	No	Yes	Yes	No	No	No	No
Cohort 2	Female		6.88296			1050	No	No	Yes	Yes	No	No	No	No
Cohort 2	Male		6.69678			1037	No	No	Yes	Yes	No	No	No	No
Cohort 1	Female		7.2334			1057	No	No	Yes	Yes	No	No	No	No
Cohort 1	Female		6.50513			997	No	No	Yes	Yes	No	No	No	No
Cohort 2	Female		6.83641			948	No	No	Yes	Yes	No	No	No	No
Cohort 1	Male		6.74606			1067	No	No	Yes	Yes	No	No	No	No
Cohort 2	Male		6.89391			1059	No	No	Yes	Yes	No	No	No	No
Cohort 1	Female		6.63929			1022	No	No	Yes	Yes	No	No	No	No
Cohort 2			7.09651				No	No	Yes	Yes	No	No	No	No
Cohort 1	Female		6.25325			1041	No	No	Yes	Yes	No	No	No	No
Cohort 2	Female		7.01985				No	No	Yes	Yes	No	No	No	No
Cohort 1	Male	I do not consent	6.50787	90		948	Yes	No	Yes	Yes	No	No	No	No
Cohort 1	Male		7.0883			948	No	No	Yes	Yes	No	No	No	No
Cohort 1	Male		6.45311			948	No	No	Yes	Yes	No	No	No	No
Cohort 2	Female		6.10541			997	No	No	Yes	Yes	No	No	No	No
Cohort 2	Female		7.04723			993	No	No	Yes	Yes	No	No	No	No
Cohort 1		I do not consent	6.29158	79		1057	Yes	No	Yes	Yes	No	No	No	No
Cohort 1	Female		6.22313			983	No	No	Yes	Yes	No	No	No	No
Cohort 2	Female	I do not consent	6.48597	32			Yes	No	Yes	Yes	No	No	No	No
Cohort 2	Female		6.20397				No	No	Yes	Yes	No	No	No	No
Cohort 2	Male		7.53183			1012	No	No	Yes	Yes	No	No	No	No
Cohort 1	Male		6.68583			993	No	No	Yes	Yes	No	No	No	No
Cohort 2	Female		6.57358			1022	No	No	Yes	Yes	No	No	No	No
Cohort 2	Male		6.31896			948	No	No	Yes	Yes	No	No	No	No
Cohort 1	Female	I do not consent	6.45585	77		1012	Yes	No	Yes	Yes	No	No	No	No
Cohort 2	Female		6.97878			948	No	No	Yes	Yes	No	No	No	No
Cohort 2	Female		6.22587			936	No	No	Yes	Yes	No	No	No	No
Cohort 1	Female	I do not consent	6.5462			1097	No	No	Yes	Yes	No	No	No	No
Cohort 1	Female	I do not consent	7.16222	80		993	Yes	No	Yes	Yes	No	No	No	No
Cohort 2	Female		6.32991			983	No	No	Yes	Yes	No	No	No	No
Cohort 2	Male	I do not consent	6.6037	28		997	Yes	No	Yes	No	No	No	No	No
Cohort 2	Male	I do not consent	6.51608	28		997	Yes	No	Yes	No	No	No	No	No
Cohort 1	Female		6.73511			1022	No	No	Yes	Yes	No	No	No	No
Cohort 1	Male	I do not consent	6.97878	13		1077	Yes	No	No	No	No	No	No	No
Cohort 1	Female	I do not consent	6.99247	14		1050	Yes	No	No	No	No	No	No	No
Cohort 1	Female		6.79808			997	No	No	Yes	Yes	No	No	No	No
Cohort 2	Female		6.40109			1067	No	No	Yes	Yes	No	No	No	No
Cohort 2	Male		6.16016			997	No	No	Yes	Yes	No	No	No	No
Cohort 2	Male		7.42505			1022	No	No	Yes	Yes	No	No	No	No
Cohort 1	Male	I do not consent	6.62286	15		983	Yes	No	No	No	No	No	No	No
Cohort 1	Female		6.62286			1012	No	No	Yes	Yes	No	No	No	No
Cohort 2	Male		6.45585			997	No	No	Yes	No	No	No	No	No
Cohort 2	Male		6.64203			983	No	No	Yes	Yes	No	No	No	No
Cohort 2	Male	I do not consent	7.32923	28.6671		994	Yes	No	Yes	No	No	No	No	No
Cohort 1	Male		7.36208			948	No	No	Yes	Yes	No	No	No	No
Cohort 2	Male		6.52704				No	No	Yes	Yes	No	No	No	No
Cohort 2	Female	I do not consent	6.19849	28		1012	Yes	No	Yes	No	No	No	No	No
Cohort 2	Female		6.30253			1041	No	No	No	No	No	No	No	No
Cohort 2	Male	I do not consent	6.79261	27		888	Yes	No	Yes	No	No	No	No	No
Cohort 1	Male	I do not consent	6.89938	75		1022	Yes	No	Yes	Yes	No	No	No	No
Cohort 2	Female		6.75975			997	No	No	Yes	Yes	No	No	No	No
Cohort 1	Male		6.41752			997	No	No	Yes	Yes	No	No	No	No
Cohort 1	Male	I do not consent	6.76523	57		1073	Yes	No	Yes	Yes	No	No	No	No
Cohort 2	Female	I do not consent	6.26694	17		997	Yes	No	Yes	No	No	No	No	No
Cohort 1	Male		6.52977	343		1022	Yes	No	Yes	Yes	No	No	No	No
Cohort 1	Male		7.10198			1030	No	No	Yes	Yes	No	No	No	No
Cohort 2	Female		6.2642			1050	No	No	Yes	Yes	No	No	No	No
Cohort 2	Female		6.60096			1030	No	No	No	No	No	No	No	No
Cohort 1	Female		6.68309			948	No	No	Yes	Yes	No	No	No	No
Cohort 2	Male		6.20945				No	No	Yes	Yes	No	No	No	No
Cohort 2	Male		6.0616			1074	No	No	Yes	Yes	No	No	No	No
Cohort 2	Female	I do not consent	6.41752	190		997	Yes	No	Yes	Yes	No	No	No	No
Cohort 1	Female		7.11567			997	No	No	Yes	Yes	No	No	No	No
Cohort 1	Male		7.31827			997	No	No	Yes	Yes	No	No	No	No
Cohort 2	Female		6.40657			997	No	No	Yes	Yes	No	No	No	No
Cohort 2	Female		6.68857			1050	No	No	Yes	No	No	No	No	No
Cohort 1	Female		7.20055			948	No	No	Yes	Yes	No	No	No	No
Cohort 1	Male		7.35113			1050	No	No	Yes	Yes	No	No	No	No
Cohort 2	Female		6.80082			1022	No	No	Yes	Yes	No	No	No	No
Cohort 1	Male		7.02533			948	No	No	Yes	Yes	No	No	No	No
Cohort 1	Female	I do not consent	6.81451	132		1012	Yes	No	Yes	Yes	No	No	No	No
Cohort 1	Female	I do not consent	6.66393	40		983	Yes	No	Yes	No	No	No	No	No
Cohort 2	Male		6.26694			997	No	No	Yes	Yes	No	No	No	No
Cohort 1	Male	I do not consent	6.76523	16		993	Yes	No	No	No	No	No	No	No
Cohort 2	Male		6.31622			997	No	No	Yes	Yes	No	No	No	No
Cohort 2	Female		6.26694			997	No	No	Yes	Yes	No	No	No	No
Cohort 1	Female		6.8282			1022	No	No	Yes	Yes	No	No	No	No
Cohort 1	Male		6.75975			997	No	No	Yes	Yes	No	No	No	No
Cohort 2	Male		6.56263			997	No	No	Yes	Yes	No	No	No	No
Cohort 2	Male		6.60643			1022	No	No	Yes	Yes	No	No	No	No
Cohort 1	Female	I do not consent	7.16222	79		1037	Yes	No	Yes	Yes	No	No	No	No
Cohort 1	Female		6.88022			997	No	No	Yes	Yes	No	No	No	No
Cohort 1	Female		6.25325			1012	No	No	Yes	Yes	No	No	No	No
Cohort 1	Male		6.85832			1056	No	No	Yes	Yes	No	No	No	No
Cohort 1		I do not consent	6.68309	13		1073	Yes	No	No	No	No	No	No	No
Cohort 1	Male		6.67762			983	No	No	Yes	Yes	No	No	No	No
Cohort 2	Male		6.18754			997	No	No	Yes	Yes	No	No	No	No
Cohort 1	Male		6.68309			948	No	No	Yes	Yes	No	No	No	No
Cohort 2	Male		7.06639			997	No	No	Yes	Yes	No	No	No	No
Cohort 2	Male		6.77344			997	No	No	Yes	Yes	No	No	No	No
Cohort 1	Male	I do not consent	6.87201	60		1056	Yes	No	No	Yes	No	No	No	No
Cohort 2	Male		6.98973			948	No	No	Yes	Yes	No	No	No	No
Cohort 1	Female	I do not consent	7.10198	73		948	Yes	No	Yes	Yes	No	No	No	No
Cohort 2	Male		6.53799			997	No	No	Yes	Yes	No	No	No	No
Cohort 1	Male		7.04175	343		1022	Yes	No	Yes	Yes	No	No	No	No
Cohort 2	Male		6.34086			948	No	No	Yes	Yes	No	No	No	No
Cohort 1	Male		6.56537			993	No	No	Yes	Yes	No	No	No	No
Cohort 2	Male		6.87474			1012	No	No	Yes	Yes	No	No	No	No
Cohort 2	Male		6.2642			948	No	No	Yes	Yes	No	No	No	No
Cohort 2	Female		6.04517			997	No	No	Yes	No	No	No	No	No
Cohort 1	Female		6.59548			936	No	No	Yes	Yes	No	No	No	No
Cohort 1	Female	I do not consent	6.55168	87		936	Yes	No	Yes	Yes	No	No	No	No
Cohort 1	Female	I do not consent	6.96509	67		1067	Yes	No	Yes	Yes	No	No	No	No
Cohort 2	Male		6.36003			1043	No	No	Yes	Yes	No	No	No	No
Cohort 1	Female		6.22587			997	No	No	Yes	Yes	No	No	No	No
Cohort 2	Male		7.09103			997	No	No	Yes	Yes	No	No	No	No
Cohort 1	Male		6.73238			1067	No	No	Yes	Yes	No	No	No	No
Cohort 1			7.6742			1057	No	No	Yes	Yes	No	No	No	No
Cohort 2	Male		6.86379			1022	No	No	No	Yes	No	No	No	No
Cohort 1	Female		6.32444			1003	No	No	Yes	Yes	No	No	No	No
Cohort 1	Female		6.74333			997	No	No	Yes	Yes	No	No	No	No
Cohort 1	Male		7.00342			1012	No	No	Yes	Yes	No	No	No	No
Cohort 2	Female		6.20671			997	No	No	Yes	Yes	No	No	No	No
Cohort 1	Male		6.7269			1022	No	No	Yes	Yes	No	No	No	No
Cohort 2	Female		6.47502			993	No	No	Yes	Yes	No	No	No	No
Cohort 1	Female	I do not consent	6.8282	132		1012	Yes	No	Yes	Yes	No	No	No	No
Cohort 2	Female		6.95688			1022	No	No	Yes	Yes	No	No	No	No
Cohort 2	Female		6.1629			983	No	No	Yes	Yes	No	No	No	No
Cohort 1	Male	I do not consent	7.18138	87		948	Yes	No	Yes	Yes	No	No	No	No
Cohort 2	Female		6.11636			1012	No	No	Yes	Yes	No	No	No	No
Cohort 2	Female		6.73238			948	No	No	No	Yes	No	No	No	No
Cohort 2	Male		6.35455			1074	No	No	Yes	Yes	No	No	No	No
Cohort 1	Male		6.68309			1067	No	No	Yes	Yes	No	No	No	No
Cohort 1	Female		7.20876			1045	No	No	Yes	Yes	No	No	No	No
Cohort 2	Female		6.62012			997	No	No	Yes	Yes	No	No	No	No
Cohort 1	Female		6.41205			1005	No	No	Yes	Yes	No	No	No	No
Cohort 1	Male		6.7488			948	No	No	Yes	Yes	No	No	No	No
Cohort 2	Female	I do not consent	6.41478	68		948	Yes	No	Yes	Yes	No	No	No	No
Cohort 2	Male		6.08898	38		1056	Yes	No	Yes	Yes	No	No	No	No
Cohort 2	Male		6.22861				No	No	Yes	Yes	No	No	No	No
Cohort 1	Female		6.53799			948	No	No	Yes	Yes	No	No	No	No
Cohort 1	Female		6.88569			1012	No	No	Yes	Yes	No	No	No	No
Cohort 2	Male	I do not consent	6.07255	13		948	Yes	No	No	No	No	No	No	No
Cohort 1	Male		6.6256			997	No	No	Yes	Yes	No	No	No	No
Cohort 2	Female		6.97604			993	No	No	Yes	Yes	No	No	No	No
Cohort 1	Female	I do not consent	6.55989	77		993	Yes	No	Yes	Yes	No	No	No	No
Cohort 1	Female	I do not consent	6.2642	83		1077	Yes	No	Yes	Yes	No	No	No	No
Cohort 1	Male	I do not consent	6.58179	74		1030	Yes	No	Yes	Yes	No	No	No	No
Cohort 1	Female		6.28884			997	No	No	Yes	Yes	No	No	No	No
Cohort 2	Male		6.01232			997	No	No	Yes	Yes	No	No	No	No
Cohort 1	Male		6.94045			1067	No	No	Yes	Yes	No	No	No	No
Cohort 2	Male		7.11294			997	No	No	No	No	No	No	No	No
Cohort 2	Male		6.71321			997	No	No	Yes	Yes	No	No	No	No
Cohort 1	Female	I do not consent	6.23409	41		1097	Yes	No	Yes	No	No	No	No	No
Cohort 1	Male		6.6256			1050	No	No	Yes	Yes	No	No	No	No
Cohort 2	Male		6.9076			1077	No	No	Yes	Yes	No	No	No	No
Cohort 1	Female		6.86927			1037	No	No	Yes	Yes	No	No	No	No
Cohort 1	Male		6.8282			1045	No	No	Yes	Yes	No	No	No	No
Cohort 2	Male		7.84942			1037	No	No	No	No	No	No	No	No
Cohort 2	Female		6.6475				No	No	Yes	Yes	No	No	No	No
Cohort 1	Male		6.92402			983	No	No	Yes	Yes	No	No	No	No
Cohort 2	Male		6.45585			997	No	No	Yes	Yes	No	No	No	No
Cohort 1	Female		6.97057			983	No	No	Yes	Yes	No	No	No	No
Cohort 1	Male		6.12457			1067	No	No	Yes	Yes	No	No	No	No
Cohort 2	Male		6.3217			1022	No	No	Yes	Yes	No	No	No	No
Cohort 2	Female	I do not consent	6.39836	27		1030	Yes	No	Yes	No	No	No	No	No
Cohort 2	Male		7.28542			1067	No	No	Yes	Yes	No	No	No	No
Cohort 1	Male		6.8501			948	No	No	Yes	Yes	No	No	No	No
Cohort 2	Female		6.31075			997	No	No	Yes	Yes	No	No	No	No
Cohort 1	Male		7.10198			948	No	No	Yes	Yes	No	No	No	No
Cohort 2	Female		6.82272				No	No	Yes	Yes	No	No	No	No
Cohort 2	Male		6.00411			1090	No	No	Yes	Yes	No	No	No	No
Cohort 2		I do not consent		52			Yes	No	Yes	Yes	No	No	No	No
Cohort 1	Female	I do not consent	7.11567	87		993	Yes	No	Yes	Yes	No	No	No	No
Cohort 1	Female	I do not consent	6.43121	87		983	Yes	No	Yes	Yes	No	No	No	No
Cohort 1	Male		6.1848			997	No	No	Yes	Yes	No	No	No	No
Cohort 1	Female		6.23135			1030	No	No	Yes	Yes	No	No	No	No
Cohort 1	Male		6.9076			1057	No	No	Yes	Yes	No	No	No	No
Cohort 2	Female		6.59001			948	No	No	Yes	Yes	No	No	No	No
Cohort 1	Female	I do not consent	6.81725	57		1022	Yes	No	Yes	Yes	No	No	No	No
Cohort 2	Male		6.78713			993	No	No	Yes	Yes	No	No	No	No
Cohort 1	Male		7.01711			1073	No	No	Yes	Yes	No	No	No	No
Cohort 2	Male		7.13758			1067	No	No	Yes	Yes	No	No	No	No
Cohort 1	Male		6.33812			1012	No	No	Yes	Yes	No	No	No	No
Cohort 1	Male		7.01164			1022	No	No	Yes	Yes	No	No	No	No
Cohort 2	Female		6.66393			948	No	No	Yes	Yes	No	No	No	No
Cohort 1	Female		6.57632			983	No	No	Yes	Yes	No	No	No	No
Cohort 2							No	No	Yes	Yes	No	No	No	No
Cohort 1	Male	I do not consent	6.52156	74		997	Yes	No	Yes	Yes	No	No	No	No
Cohort 2	Female		6.1629				No	No	Yes	Yes	No	No	No	No
Cohort 1	Female		6.63655			1077	No	No	Yes	Yes	No	No	No	No
Cohort 2	Female		6.46954			1022	No	No	Yes	Yes	No	No	No	No
Cohort 2	Male	I do not consent		28		948	Yes	No	Yes	No	No	No	No	No
Cohort 1	Female		7.2115			1043	No	No	Yes	Yes	No	No	No	No
Cohort 1	Female	I do not consent	7.06092	15		1022	Yes	No	No	No	No	No	No	No
Cohort 2	Female		6.5681			1056	No	No	Yes	Yes	No	No	No	No
Cohort 1	Male		6.92676			1050	No	No	Yes	Yes	No	No	No	No
Cohort 2	Male		6.97604			997	No	No	Yes	Yes	No	No	No	No
Cohort 1	Female		6.49692			997	No	No	Yes	Yes	No	No	No	No
Cohort 1	Female	I do not consent	6.49418	49		1012	Yes	No	Yes	No	No	No	No	No
Cohort 2	Female		6.62286			997	No	No	Yes	Yes	No	No	No	No
Cohort 2	Female		6.17933			983	No	No	Yes	Yes	No	No	No	No
Cohort 1	Male		7.27721			1050	No	No	Yes	Yes	No	No	No	No
Cohort 1	Female		7.06365			983	No	No	Yes	Yes	No	No	No	No
Cohort 1	Female		6.87201			1077	No	No	Yes	Yes	No	No	No	No
Cohort 1	Male		7.07461			1037	No	No	Yes	Yes	No	No	No	No
Cohort 2	Male		7.19781				No	No	Yes	Yes	No	No	No	No
Cohort 1	Male		7.31554			997	No	No	Yes	Yes	No	No	No	No
Cohort 1	Male		7.14305			948	No	No	Yes	Yes	No	No	No	No
Cohort 1	Female		6.95688			1057	No	No	Yes	Yes	No	No	No	No
Cohort 1	Female	I do not consent	6.37098	49		993	Yes	No	Yes	No	No	No	No	No
Cohort 2	Male		6.49692			983	No	No	Yes	Yes	No	No	No	No
Cohort 2	Female		6.05339			1012	No	No	Yes	Yes	No	No	No	No
Cohort 2	Female		6.49692			997	No	No	Yes	Yes	No	No	No	No
Cohort 1	Female		7.07461			1012	No	No	Yes	Yes	No	No	No	No
Cohort 1	Female		7.03354			993	No	No	Yes	Yes	No	No	No	No
Cohort 2	Female	I do not consent	6.34908	12			Yes	No	No	No	No	No	No	No
Cohort 1	Female		6.30253			1057	No	No	Yes	No	No	No	No	No
Cohort 1	Male		6.65298			1057	No	No	Yes	Yes	No	No	No	No
Cohort 1	Female		7.27447			1050	No	No	Yes	Yes	No	No	No	No
Cohort 2	Male		6.08898			997	No	No	Yes	Yes	No	No	No	No
Cohort 1		I do not consent	7.07461	79		1057	Yes	No	Yes	Yes	No	No	No	No
Cohort 1	Male		6.65024			1041	No	No	Yes	Yes	No	No	No	No
Cohort 1	Female		6.94593			1073	No	No	Yes	Yes	No	No	No	No
Cohort 2	Male		6.54073			983	No	No	Yes	Yes	No	No	No	No
Cohort 2	Female		6.47776			997	No	No	Yes	Yes	No	No	No	No
Cohort 1	Male	I do not consent	6.97878	76		1037	Yes	No	Yes	Yes	No	No	No	No
Cohort 2	Female		6.51335				No	No	Yes	Yes	No	No	No	No
Cohort 2	Male		6.75975			993	No	No	Yes	Yes	No	No	No	No
Cohort 2	Male		6.29432			1012	No	No	Yes	Yes	No	No	No	No
Cohort 1	Male	I do not consent	7.20602	77		948	Yes	No	Yes	Yes	No	No	No	No
Cohort 2	Female		6.42574			1037	No	No	No	No	No	No	No	No
Cohort 1	Female		6.86927			1012	No	No	Yes	Yes	No	No	No	No
Cohort 1	Female		6.41752			1073	No	No	Yes	Yes	No	No	No	No
Cohort 1	Female	I do not consent	7.4141	57		1073	Yes	No	Yes	No	No	No	No	No
Cohort 2	Male		7.09651			1012	No	No	Yes	Yes	No	No	No	No
Cohort 2	Male		6.57358			983	No	No	Yes	Yes	No	No	No	No
Cohort 2	Male		6.11362			1057	No	No	Yes	Yes	No	No	No	No
Cohort 2	Female		7.78371			997	No	No	No	No	No	No	No	No
Cohort 1	Female		6.45311			1012	No	No	Yes	Yes	No	No	No	No
Cohort 2	Female		6.91855			1012	No	No	Yes	Yes	No	No	No	No
Cohort 2							No	No	Yes	Yes	No	No	No	No
Cohort 2	Male	I do not consent	6.97604	37		1067	Yes	No	No	Yes	No	No	No	No
Cohort 1	Male		6.65845			936	No	No	Yes	Yes	No	No	No	No
Cohort 2	Female	I do not consent	6.24778	34		990	Yes	No	Yes	Yes	No	No	No	No
Cohort 1	Male		6.38741			997	No	No	Yes	Yes	No	No	No	No
Cohort 2	Male		7.86585			1022	No	No	Yes	Yes	No	No	No	No
Cohort 2		I do not consent	6.57906	36.663			Yes	No	Yes	Yes	No	No	No	No
Cohort 1	Female		7.24983			1077	No	No	Yes	Yes	No	No	No	No
Cohort 1	Male		6.53251			1037	No	No	No	Yes	No	No	No	No
Cohort 2	Male		6.89665			1022	No	No	Yes	Yes	No	No	No	No
Cohort 2	Female		6.23409			936	No	No	Yes	Yes	No	No	No	No
Cohort 1	Female		6.74059			1067	No	No	Yes	Yes	No	No	No	No
Cohort 1	Male		6.91855			1067	No	No	Yes	Yes	No	No	No	No
Cohort 1	Female		6.39014			948	No	No	Yes	Yes	No	No	No	No
Cohort 2	Male		6.88843			997	No	No	Yes	Yes	No	No	No	No
Cohort 1	Male	I do not consent	6.32991	78		997	Yes	No	Yes	Yes	No	No	No	No
Cohort 1	Female		6.97057			1012	No	No	Yes	Yes	No	No	No	No
Cohort 1	Female	I do not consent	6.20123	79		1081	Yes	No	Yes	Yes	No	No	No	No
Cohort 1	Male	I do not consent	6.69131	49		993	Yes	No	Yes	No	No	No	No	No
Cohort 1	Female		7.09377			1043	No	No	Yes	Yes	No	No	No	No
Cohort 1	Female	I do not consent	6.51061	86		993	Yes	No	Yes	Yes	No	No	No	No
Cohort 1	Female	I do not consent	6.33539	49		993	Yes	No	Yes	No	No	No	No	No
Cohort 2	Male		6.30253			997	No	No	Yes	Yes	No	No	No	No
Cohort 2	Female		6.58727			997	No	No	Yes	Yes	No	No	No	No
Cohort 1	Male		6.51608			1067	No	No	Yes	Yes	No	No	No	No
Cohort 1	Male	Withdrew consent	6.36824	49		867	Yes	No	Yes	No	No	No	No	No
Cohort 1	Female		6.11362			993	No	No	Yes	Yes	No	No	No	No
Cohort 2	Female		6.13826			1050	No	No	Yes	Yes	No	No	No	No
Cohort 1	Female	I do not consent	6.54894	78		983	Yes	No	Yes	Yes	No	No	No	No
Cohort 1	Male		7.09103			1067	No	No	Yes	Yes	No	No	No	No
Cohort 2	Male	I do not consent	6.56263	34		993	Yes	No	Yes	Yes	No	No	No	No
Cohort 1	Female		7.0883			1077	No	No	Yes	Yes	No	No	No	No
Cohort 2	Female	I do not consent	6.35729	32		1012	Yes	No	Yes	Yes	No	No	No	No
Cohort 2	Female		6.54073			937	No	No	Yes	Yes	No	No	No	No
Cohort 2	Male		7.01164			948	No	No	Yes	No	No	No	No	No
Cohort 1	Female		7.04175			997	No	No	Yes	Yes	No	No	No	No
Cohort 2	Female		6.28337			911	No	No	Yes	Yes	No	No	No	No
Cohort 1	Female	I do not consent	6.95414	14		1050	Yes	No	No	No	No	No	No	No
Cohort 2	Female		6.31348			1012	No	No	Yes	Yes	No	No	No	No
Cohort 1	Male		6.9295			948	No	No	Yes	Yes	No	No	No	No
Cohort 2	Male	I do not consent	6.57632	13		1036	Yes	No	No	No	No	No	No	No
Cohort 2	Female		6.67214			1041	No	No	No	No	No	No	No	No
Cohort 1	Female		7.58932			1022	No	No	Yes	Yes	No	No	No	No
Cohort 2	Female		6.25325			834	No	No	Yes	Yes	No	No	No	No
Cohort 1	Female	I do not consent	7.45517	14		1041	Yes	No	No	No	No	No	No	No
Cohort 1	Male		6.91307			1012	No	No	Yes	Yes	No	No	No	No
Cohort 1	Female		6.76249			948	No	No	Yes	Yes	No	No	No	No
Cohort 1	Male		6.73238			997	No	No	Yes	Yes	No	No	No	No
Cohort 1	Male		6.52156			1065	No	No	Yes	Yes	No	No	No	No
Cohort 1	Male	I do not consent	7.34839	38		1067	Yes	No	No	No	No	No	No	No
Cohort 2	Male		6.48597			983	No	No	Yes	Yes	No	No	No	No
Cohort 1	Male		7.2909			993	No	No	Yes	Yes	No	No	No	No
Cohort 2	Male		7.12936			993	No	No	Yes	Yes	No	No	No	No
Cohort 1	Male	I do not consent	6.63655	60		1056	Yes	No	Yes	Yes	No	No	No	No
Cohort 1	Female		7.04449			1067	No	No	Yes	Yes	No	No	No	No
Cohort 1	Male		6.38467			997	No	No	Yes	Yes	No	No	No	No
Cohort 2	Female		6.92402				No	No	Yes	Yes	No	No	No	No
Cohort 1	Female	I do not consent	6.50787	57		1037	Yes	No	Yes	No	No	No	No	No
Cohort 2	Male		6.5681			997	No	No	No	No	No	No	No	No
Cohort 1	Male	I do not consent	6.39836	78		1057	Yes	No	Yes	Yes	No	No	No	No
Cohort 1	Female		6.72416			1022	No	No	Yes	Yes	No	No	No	No
Cohort 2	Female	I do not consent	6.56263	38		1012	Yes	No	Yes	Yes	No	No	No	No
Cohort 1	Female	I do not consent	6.86653	49		1012	Yes	No	Yes	No	No	No	No	No
Cohort 1	Male	I do not consent	6.87474	57		1037	Yes	No	Yes	No	No	No	No	No
Cohort 2	Male		6.86105			1073	No	No	Yes	Yes	No	No	No	No
Cohort 1	Female		6.71321			1012	No	No	Yes	Yes	No	No	No	No
Cohort 1	Male		6.55168			1077	No	No	No	Yes	No	No	No	No
Cohort 2	Male		6.4668			1012	No	No	Yes	Yes	No	No	No	No
Cohort 1	Male		6.51335			983	No	No	Yes	Yes	No	No	No	No
Cohort 1	Female		7.39767			948	No	No	Yes	Yes	No	No	No	No
Cohort 1	Male		7.16496			1037	No	No	Yes	Yes	No	No	No	No
Cohort 1	Female	I do not consent	6.12183	49		993	Yes	No	Yes	No	No	No	No	No
Cohort 2	Male		7.20055			997	No	No	Yes	Yes	No	No	No	No
Cohort 1	Female		6.32991			983	No	No	No	No	No	No	No	No
Cohort 2	Female		6.68036			1067	No	No	Yes	Yes	No	No	No	No
Cohort 1	Male		7.72074			1022	No	No	Yes	Yes	No	No	No	No
Cohort 2	Male	I do not consent	6.28884	27		993	Yes	No	Yes	Yes	No	No	No	No
Cohort 2	Male		6.70773			1012	No	No	Yes	Yes	No	No	No	No
Cohort 2	Male		7.07734			1012	No	No	Yes	Yes	No	No	No	No
Cohort 2	Male		6.50787			1012	No	No	Yes	Yes	No	No	No	No
Cohort 1	Male		6.52977			1077	No	No	Yes	No	No	No	No	No
Cohort 2	Male		6.32444			997	No	No	Yes	Yes	No	No	No	No
Cohort 2	Female						No	No	Yes	Yes	No	No	No	No
Cohort 1	Female		7.13484			1022	No	No	Yes	Yes	No	No	No	No
Cohort 1	Male		7.2115			1067	No	No	Yes	Yes	No	No	No	No
Cohort 1	Female	I do not consent	6.34634	48		983	Yes	No	Yes	No	No	No	No	No
Cohort 2	Male	I do not consent	6.47228	27		888	Yes	No	Yes	No	No	No	No	No
Cohort 1		I do not consent	7.10746	79		1057	Yes	No	Yes	Yes	No	No	No	No
Cohort 2	Female		6.50513			948	No	No	Yes	Yes	No	No	No	No
Cohort 2	Female		6.57084			997	No	No	Yes	Yes	No	No	No	No
Cohort 2	Female		6.10267			1074	No	No	Yes	Yes	No	No	No	No
Cohort 1	Female		7.04997			997	No	No	Yes	Yes	No	No	No	No
Cohort 2	Female	I do not consent	6.5243	28		1065	Yes	No	Yes	No	No	No	No	No
Cohort 1	Male		7.12389			1067	No	No	Yes	Yes	No	No	No	No
Cohort 1	Female		7.03628			1022	No	No	Yes	Yes	No	No	No	No
Cohort 2	Male		6.41478				No	No	Yes	Yes	No	No	No	No
Cohort 2	Female		6.92676			948	No	No	Yes	Yes	No	No	No	No
Cohort 2	Female		6.3655			1012	No	No	Yes	Yes	No	No	No	No
Cohort 2	Female		6.0616			993	No	No	Yes	Yes	No	No	No	No
Cohort 2	Female		6.31896			936	No	No	Yes	Yes	No	No	No	No
Cohort 2	Female		6.87474			1012	No	No	Yes	Yes	No	No	No	No
Cohort 2	Female		6.74606			990	No	No	Yes	Yes	No	No	No	No
Cohort 2		I do not consent		52			Yes	No	Yes	Yes	No	No	No	No
Cohort 2	Male		7.17043			1059	No	No	Yes	Yes	No	No	No	No
Cohort 1	Male	I do not consent	7.44422	41		1045	Yes	No	Yes	No	No	No	No	No
Cohort 2	Male		6.25325			1056	No	No	Yes	Yes	No	No	No	No
Cohort 1	Female		6.56537			1012	No	No	Yes	Yes	No	No	No	No
Cohort 1	Male		6.9514			948	No	No	Yes	Yes	No	No	No	No
Cohort 1	Female	I do not consent	6.31896	83		993	Yes	No	Yes	Yes	No	No	No	No
Cohort 2	Female		6.1629			1022	No	No	Yes	Yes	No	No	No	No
Cohort 2	Male		6.42847			993	No	No	Yes	Yes	No	No	No	No
Cohort 1	Male		6.98152			1037	No	No	Yes	Yes	No	No	No	No
Cohort 1	Female	I do not consent	6.63381	65		1067	Yes	No	Yes	Yes	No	No	No	No
Cohort 2	Male		6.40931			997	No	No	Yes	Yes	No	No	No	No
Cohort 1	Male	I do not consent	7.01711	80		993	Yes	No	Yes	Yes	No	No	No	No
Cohort 1	Male		6.50787			1067	No	No	Yes	Yes	No	No	No	No
Cohort 1	Female		6.34908			948	No	No	Yes	Yes	No	No	No	No
Cohort 2	Female		6.92402			913	No	No	Yes	Yes	No	No	No	No
Cohort 1	Female		6.9076			1057	No	No	Yes	Yes	No	No	No	No
Cohort 1	Male	I do not consent	6.87474	83		993	Yes	No	Yes	Yes	No	No	No	No
Cohort 1	Female		7.01985			1067	No	No	Yes	Yes	No	No	No	No
Cohort 2	Male		6.58453			1050	No	No	Yes	Yes	No	No	No	No
Cohort 2	Female		6.62012			997	No	No	Yes	Yes	No	No	No	No
Cohort 1	Female		5.65914			1077	No	No	Yes	Yes	No	No	No	No
Cohort 2	Male		7.26352			997	No	No	Yes	Yes	No	No	No	No
Cohort 1	Male		6.16016			1077	No	No	Yes	Yes	No	No	No	No
Cohort 2	Female		6.14374				No	No	Yes	Yes	No	No	No	No
Cohort 2	Female		6.53525			1012	No	No	Yes	Yes	No	No	No	No
Cohort 2	Female		6.39288			997	No	No	Yes	Yes	No	No	No	No
Cohort 2	Male		7.34292			1012	No	No	Yes	Yes	No	No	No	No
Cohort 1	Female		7.09103			1125	No	No	Yes	Yes	No	No	No	No
Cohort 2	Female		6.81725			983	No	No	Yes	Yes	No	No	No	No
Cohort 1	Female		6.87748			993	No	No	Yes	Yes	No	No	No	No
Cohort 2	Female		6.29432			997	No	No	Yes	Yes	No	No	No	No
Cohort 2	Female		7.49624			948	No	No	Yes	Yes	No	No	No	No
Cohort 1	Male		7.0883			983	No	No	Yes	Yes	No	No	No	No
Cohort 1	Female		6.30527			983	No	No	Yes	Yes	No	No	No	No
Cohort 1	Male	I do not consent	6.49144	14		983	Yes	No	No	No	No	No	No	No
Cohort 1	Female		6.55715			1012	No	No	Yes	Yes	No	No	No	No
Cohort 1	Female		6.70226			983	No	No	Yes	Yes	No	No	No	No
Cohort 1	Female	I do not consent	6.74606	40		1122	Yes	No	Yes	Yes	No	No	No	No
Cohort 2	Female		7.01437			1012	No	No	Yes	Yes	No	No	No	No
Cohort 2	Male		6.45585			993	No	No	Yes	Yes	No	No	No	No
Cohort 2	Male	I do not consent	7.24983	29			Yes	No	Yes	No	No	No	No	No
Cohort 2	Male		6.86379			1022	No	No	Yes	No	No	No	No	No
Cohort 2	Female		6.58453			993	No	No	Yes	Yes	No	No	No	No
Cohort 1	Female		7.00342			948	No	No	Yes	Yes	No	No	No	No
Cohort 2	Female		6.86105				No	No	Yes	Yes	No	No	No	No
Cohort 2	Male		6.35181			1012	No	No	Yes	Yes	No	No	No	No
Cohort 2	Male	I do not consent	6.87201	28		1050	Yes	No	Yes	Yes	No	No	No	No
Cohort 2	Male		7.85216			997	No	No	Yes	Yes	No	No	No	No
Cohort 1	Female		6.71047			948	No	No	Yes	Yes	No	No	No	No
Cohort 1	Female		6.89665			1012	No	No	Yes	Yes	No	No	No	No
Cohort 1	Male	I do not consent	6.54346	41		1043	Yes	No	Yes	No	No	No	No	No
Cohort 1	Male		7.07734			997	No	No	Yes	Yes	No	No	No	No
Cohort 1	Male		7.1321			1022	No	No	Yes	Yes	No	No	No	No
Cohort 2	Female	I do not consent	6.35729	32.4642		1012	Yes	No	Yes	Yes	No	No	No	No
Cohort 2	Male		6.58727			997	No	No	No	No	No	No	No	No
Cohort 2	Female		6.77618			997	No	No	Yes	Yes	No	No	No	No
Cohort 1	Female		7.0527			997	No	No	Yes	Yes	No	No	No	No
Cohort 1	Male	I do not consent	6.25873	66		1012	Yes	No	Yes	Yes	No	No	No	No
Cohort 2	Male		6.28337			997	No	No	Yes	Yes	No	No	No	No
Cohort 1	Male	I do not consent	6.48323	80		948	Yes	No	Yes	Yes	No	No	No	No
Cohort 1	Female		6.66667			1012	No	No	Yes	Yes	No	No	No	No
Cohort 1	Male		6.91307			1056	No	No	Yes	Yes	No	No	No	No
Cohort 1	Male	I do not consent	6.3217	8		997	Yes	No	Yes	No	No	No	No	No
Cohort 2	Female		6.32991			1012	No	No	Yes	Yes	No	No	No	No
Cohort 1	Female		6.25325			1067	No	No	Yes	Yes	No	No	No	No
Cohort 1	Female	I do not consent	6.73511	13		1043	Yes	No	No	No	No	No	No	No
Cohort 1	Male	I do not consent	6.73511	90		1012	Yes	No	Yes	Yes	No	No	No	No
Cohort 2	Female		6.78166			948	No	No	Yes	Yes	No	No	No	No
Cohort 2	Female		6.24778			885	No	No	Yes	Yes	No	No	No	No
Cohort 1			6.61191			1057	No	No	Yes	Yes	No	No	No	No
Cohort 1	Male	I do not consent	7.11841	49		993	Yes	No	Yes	No	No	No	No	No
Cohort 1	Female	I do not consent	6.32991	13		1059	Yes	No	No	No	No	No	No	No
Cohort 1	Female		6.84463			1022	No	No	Yes	Yes	No	No	No	No
Cohort 1	Male	I do not consent	7.26626	70		1067	Yes	No	Yes	Yes	No	No	No	No
Cohort 2	Female		6.91307				No	No	Yes	Yes	No	No	No	No
Cohort 1	Female		6.70773			997	No	No	Yes	Yes	No	No	No	No
Cohort 1	Female	I do not consent	6.97057	16		993	Yes	No	No	No	No	No	No	No
Cohort 2	Male		6.00684			997	No	No	Yes	Yes	No	No	No	No
Cohort 2	Male		6.79808			983	No	No	Yes	Yes	No	No	No	No
Cohort 1	Male		7.53183			983	No	No	Yes	Yes	No	No	No	No
Cohort 2	Male		6.19576			1008	No	No	Yes	Yes	No	No	No	No
Cohort 1	Male		6.27789			1012	No	No	Yes	Yes	No	No	No	No
Cohort 1	Female		6.48597			1022	No	No	Yes	Yes	No	No	No	No
Cohort 2	Male		6.21492			983	No	No	Yes	Yes	No	No	No	No
Cohort 2	Female		6.13005			997	No	No	Yes	Yes	No	No	No	No
Cohort 1	Male		7.1896			997	No	No	Yes	Yes	No	No	No	No
Cohort 2	Female		6.37098			1022	No	No	Yes	Yes	No	No	No	No
Cohort 2	Male		6.88843			936	No	No	Yes	Yes	No	No	No	No
Cohort 1	Male		7.77276			1041	No	No	Yes	Yes	No	No	No	No
Cohort 1	Female		6.86653			997	No	No	Yes	Yes	No	No	No	No
Cohort 1	Female		6.61465			997	No	No	Yes	Yes	No	No	No	No
Cohort 1	Female		7.12115			1012	No	No	Yes	Yes	No	No	No	No
Cohort 2	Male		6.11636			1012	No	No	Yes	Yes	No	No	No	No
Cohort 2	Female		6.59274			983	No	No	Yes	Yes	No	No	No	No
Cohort 1	Male		7.04997			983	No	No	Yes	Yes	No	No	No	No
Cohort 1	Female		6.85832			1012	No	No	Yes	Yes	No	No	No	No
Cohort 2	Female	I do not consent	7.0089	13		948	Yes	No	No	No	No	No	No	No
Cohort 1	Male		6.32717			948	No	No	Yes	Yes	No	No	No	No
Cohort 1	Male		6.85832			983	No	No	Yes	Yes	No	No	No	No
Cohort 1	Female	I do not consent	7.06639	49		993	Yes	No	Yes	No	No	No	No	No
Cohort 1	Female		7.02533			1045	No	No	Yes	Yes	No	No	No	No
Cohort 2	Male		7.61944			1040	No	No	Yes	Yes	No	No	No	No
Cohort 1	Male		7.10198			1012	No	No	Yes	Yes	No	No	No	No
Cohort 2	Male		5.89185			1022	No	No	Yes	Yes	No	No	No	No
Cohort 2	Female	I do not consent	6.84736	27		1067	Yes	No	Yes	No	No	No	No	No
Cohort 1	Female		6.50513			1045	No	No	Yes	Yes	No	No	No	No
Cohort 2	Female		6.78713			1074	No	No	Yes	Yes	No	No	No	No
Cohort 1	Female		6.37645			1022	No	No	Yes	Yes	No	No	No	No
Cohort 2	Male		6.80082			1022	No	No	Yes	Yes	No	No	No	No
Cohort 2	Male		6.55168			948	No	No	Yes	Yes	No	No	No	No
Cohort 2	Male		7.70979				No	No	Yes	Yes	No	No	No	No
Cohort 1	Male		6.53251			1130	No	No	Yes	Yes	No	No	No	No
Cohort 2	Female	I do not consent	7.18412	51		1030	Yes	No	Yes	Yes	No	No	No	No
Cohort 1	Male		6.7269			1077	No	No	Yes	Yes	No	No	No	No
Cohort 2	Male		7.07461				No	No	Yes	No	No	No	No	No
Cohort 1	Female		7.11567			993	No	No	Yes	Yes	No	No	No	No
Cohort 1	Male	I do not consent	7.0883	98		983	Yes	No	Yes	Yes	No	No	No	No
Cohort 1	Female		6.89117			983	No	No	Yes	Yes	No	No	No	No
Cohort 1	Male	Withdrew consent	6.76523	49		993	Yes	No	Yes	No	No	No	No	No
Cohort 1	Male		6.62286			1045	No	No	Yes	Yes	No	No	No	No
Cohort 2	Female		7.28816			1037	No	No	Yes	Yes	No	No	No	No
Cohort 1	Male		6.63655			867	No	No	Yes	Yes	No	No	No	No
Cohort 2	Male		6.98426			1030	No	No	No	No	No	No	No	No
Cohort 1	Female		7.43326			1050	No	No	Yes	Yes	No	No	No	No
Cohort 1	Male		6.17385			993	No	No	Yes	Yes	No	No	No	No
Cohort 2	Male		6.16838				No	No	Yes	Yes	No	No	No	No
Cohort 2	Female	I do not consent	6.86105	34		993	Yes	No	Yes	Yes	No	No	No	No
Cohort 1	Female		6.33812			948	No	No	Yes	Yes	No	No	No	No
Cohort 1	Male	I do not consent	6.55168	49		993	Yes	No	Yes	No	No	No	No	No
Cohort 1	Female		6.95962			993	No	No	Yes	Yes	No	No	No	No
Cohort 2	Male		6.40109			936	No	No	Yes	Yes	No	No	No	No
Cohort 2	Male		6.05613			948	No	No	Yes	Yes	No	No	No	No
Cohort 1	Female		6.30253			1057	No	No	Yes	No	No	No	No	No
Cohort 1	Female		6.1191			1037	No	No	Yes	Yes	No	No	No	No
Cohort 1	Male		6.96783			1050	No	No	Yes	Yes	No	No	No	No
Cohort 1	Male		6.43395			1041	No	No	Yes	Yes	No	No	No	No
Cohort 1	Female		6.55715			983	No	No	Yes	Yes	No	No	No	No
Cohort 2	Male	I do not consent	6.2423	34		1012	Yes	No	Yes	Yes	No	No	No	No
Cohort 2	Female		6.94867			983	No	No	Yes	Yes	No	No	No	No
Cohort 2	Female		6.63929			1077	No	No	Yes	Yes	No	No	No	No
Cohort 2	Female	I do not consent	6.94045	23		997	Yes	No	Yes	No	No	No	No	No
Cohort 1	Female	I do not consent	7.44148	62		1073	Yes	No	Yes	Yes	No	No	No	No
Cohort 2	Female		6.11636			997	No	No	Yes	Yes	No	No	No	No
Cohort 1	Male		6.98426			948	No	No	Yes	Yes	No	No	No	No
Cohort 1	Female		7.14305			1045	No	No	Yes	Yes	No	No	No	No
Cohort 1	Male		7.04449			1022	No	No	Yes	Yes	No	No	No	No
Cohort 2	Female		6.88022			1012	No	No	Yes	Yes	No	No	No	No
Cohort 1	Male		6.91307			1012	No	No	Yes	Yes	No	No	No	No
Cohort 2	Male	I do not consent	6.3217	30		983	Yes	No	Yes	Yes	No	No	No	No
Cohort 2							No	No	No	No	No	No	No	No
Cohort 2	Male		6.1629			997	No	No	Yes	Yes	No	No	No	No
Cohort 2	Male		6.25325			1012	No	No	Yes	Yes	No	No	No	No
Cohort 1	Female	I do not consent	6.85832	87		948	Yes	No	Yes	Yes	No	No	No	No
Cohort 1	Male		6.29706			993	No	No	Yes	Yes	No	No	No	No
Cohort 2	Male		6.57358			1043	No	No	Yes	Yes	No	No	No	No
Cohort 2	Male		6.39288			1056	No	No	Yes	Yes	No	No	No	No
Cohort 1	Female		6.5024			1012	No	No	Yes	Yes	No	No	No	No
Cohort 1	Male		6.91307			997	No	No	Yes	Yes	No	No	No	No
Cohort 1	Male		6.7488			948	No	No	Yes	Yes	No	No	No	No
Cohort 1	Male	I do not consent	6.28063	57		1067	Yes	No	Yes	No	No	No	No	No
Cohort 2	Male		7.154			1057	No	No	Yes	No	No	No	No	No
Cohort 2	Male		6.72416			1022	No	No	Yes	Yes	No	No	No	No
Cohort 2	Male		6.56263			997	No	No	Yes	Yes	No	No	No	No
Cohort 2	Male						No	No	Yes	Yes	No	No	No	No
Cohort 1	Male		7.3922			997	No	No	Yes	Yes	No	No	No	No
Cohort 1	Female	Withdrew consent	7.2553	46		1067	Yes	No	No	No	No	No	No	No
Cohort 2	Male		6.30253			1012	No	No	Yes	Yes	No	No	No	No
Cohort 2	Male	I do not consent	6.26694	14		983	Yes	No	No	No	No	No	No	No
Cohort 1	Male		6.13552			997	No	No	Yes	Yes	No	No	No	No
Cohort 1	Female		8.43532			997	No	No	Yes	Yes	No	No	No	No
Cohort 2	Male		6.81999			1077	No	No	Yes	Yes	No	No	No	No
Cohort 1	Female		7.17864			1037	No	No	Yes	Yes	No	No	No	No
Cohort 1	Female		6.52977				No	No	No	Yes	No	No	No	No
Cohort 2	Male		6.49418			1012	No	No	Yes	Yes	No	No	No	No
Cohort 2	Male		6.58727			948	No	No	Yes	Yes	No	No	No	No
Cohort 2	Female		6.81177			997	No	No	Yes	No	No	No	No	No
Cohort 1	Female		6.55715			993	No	No	Yes	Yes	No	No	No	No
Cohort 2	Male		6.91034			997	No	No	Yes	Yes	No	No	No	No
Cohort 2	Male		6.25599			1045	No	No	Yes	Yes	No	No	No	No
Cohort 2	Female		6.57906			997	No	No	Yes	No	No	No	No	No
Cohort 2	Female		7.04449			1022	No	No	Yes	Yes	No	No	No	No
Cohort 2	Male		7.23066			983	No	No	Yes	Yes	No	No	No	No
Cohort 2	Male		7.35113			983	No	No	Yes	Yes	No	No	No	No
Cohort 1	Male	I do not consent	7.24162	49		1012	Yes	No	Yes	No	No	No	No	No
Cohort 1	Female	I do not consent	6.36824	71		1050	Yes	No	Yes	Yes	No	No	No	No
Cohort 2	Female		6.64203			1043	No	No	Yes	No	No	No	No	No
Cohort 1	Female		7.78097			997	No	No	Yes	Yes	No	No	No	No
Cohort 1	Male		6.71869			948	No	No	Yes	Yes	No	No	No	No
Cohort 1	Female		6.99247			948	No	No	Yes	Yes	No	No	No	No
Cohort 2	Female		7.02533			1077	No	No	Yes	Yes	No	No	No	No
Cohort 1	Male		7.47159			1067	No	No	No	Yes	No	No	No	No
Cohort 1	Male		7.20055			997	No	No	Yes	Yes	No	No	No	No
Cohort 1	Male		7.17591			1030	No	No	Yes	Yes	No	No	No	No
Cohort 2	Male		6.28063			997	No	No	Yes	Yes	No	No	No	No
Cohort 2	Female	I do not consent	6.59548	39		1012	Yes	No	Yes	Yes	No	No	No	No
Cohort 1	Female		6.97331			1050	No	No	Yes	Yes	No	No	No	No
Cohort 1	Male		7.28542			997	No	No	Yes	Yes	No	No	No	No
Cohort 1	Male		8.03559			997	No	No	Yes	Yes	No	No	No	No
Cohort 1	Male		7.21424			1041	No	No	Yes	Yes	No	No	No	No
Cohort 1	Male		6.90212			983	No	No	Yes	Yes	No	No	No	No
Cohort 2	Female		6.88022			1012	No	No	Yes	No	No	No	No	No
Cohort 2	Female		6.49966			936	No	No	Yes	Yes	No	No	No	No
Cohort 1	Male		6.80903			948	No	No	Yes	Yes	No	No	No	No
Cohort 2	Male		7.10746			1057	No	No	Yes	Yes	No	No	No	No
Cohort 2	Male		7.22245			1022	No	No	Yes	Yes	No	No	No	No
Cohort 1	Female		6.76249			993	No	No	Yes	Yes	No	No	No	No
Cohort 2	Female		6.30253			997	No	No	Yes	Yes	No	No	No	No
Cohort 1	Male		7.51266			1050	No	No	Yes	Yes	No	No	No	No
Cohort 2	Male		7.19233			1067	No	No	Yes	Yes	No	No	No	No
Cohort 2	Male		6.78439			997	No	No	No	No	No	No	No	No
Cohort 2	Male		6.62286			1030	No	No	Yes	Yes	No	No	No	No
Cohort 2	Female		6.49692			997	No	No	No	No	No	No	No	No
Cohort 2	Male		6.59001				No	No	No	No	No	No	No	No
Cohort 1	Male		7.20329			997	No	No	Yes	Yes	No	No	No	No
Cohort 1	Female		7.50171			997	No	No	No	Yes	No	No	No	No
Cohort 1		I do not consent		77			Yes	No	Yes	Yes	No	No	No	No
Cohort 1	Female		6.97878			1067	No	No	Yes	Yes	No	No	No	No
Cohort 2	Female		6.89938			888	No	No	Yes	Yes	No	No	No	No
Cohort 2	Male		7.02806				No	No	Yes	Yes	No	No	No	No
Cohort 2	Male		6.98426			1029	No	No	Yes	Yes	No	No	No	No
Cohort 1	Female	I do not consent	6.22587	49		1012	Yes	No	Yes	No	No	No	No	No
Cohort 1	Female		6.6256			948	No	No	Yes	Yes	No	No	No	No
Cohort 1	Female		6.67762			997	No	No	Yes	Yes	No	No	No	No
Cohort 2	Female	I do not consent	6.24504	29		1077	Yes	No	Yes	No	No	No	No	No
Cohort 2	Male		6.89665			1077	No	No	Yes	Yes	No	No	No	No
Cohort 2	Female		6.51335			948	No	No	Yes	Yes	No	No	No	No
Cohort 1	Female		6.60096			993	No	No	Yes	Yes	No	No	No	No
Cohort 1	Male		7.52635			1041	No	No	Yes	Yes	No	No	No	No
Cohort 1	Male		7.17864			983	No	No	Yes	Yes	No	No	No	No
Cohort 2	Male		6.7488			1050	No	No	Yes	Yes	No	No	No	No
Cohort 2	Female		6.49144				No	No	Yes	Yes	No	No	No	No
Cohort 2	Male	I do not consent	6.94867	28		1056	Yes	No	Yes	No	No	No	No	No
Cohort 2	Female		6.94593			888	No	No	No	No	No	No	No	No
Cohort 2	Female	I do not consent	6.56537	28		1050	Yes	No	Yes	No	No	No	No	No
Cohort 1	Female	I do not consent	6.90486	46		983	Yes	No	Yes	No	No	No	No	No
Cohort 2	Male	I do not consent	6.32717	19		1012	Yes	No	Yes	No	No	No	No	No
Cohort 1	Female		6.87748			1022	No	No	Yes	Yes	No	No	No	No
Cohort 2	Male		6.51335			1050	No	No	Yes	Yes	No	No	No	No
Cohort 1	Female	I do not consent	6.90486	16		948	Yes	No	No	No	No	No	No	No
Cohort 2	Female		6.08077			948	No	No	No	No	No	No	No	No
Cohort 2	Female		6.50787			1022	No	No	Yes	Yes	No	No	No	No
Cohort 2	Male		6.42574			1012	No	No	Yes	Yes	No	No	No	No
Cohort 1	Female		7.16222			1012	No	No	Yes	Yes	No	No	No	No
Cohort 1	Female		6.74333	343		1022	Yes	No	Yes	Yes	No	No	No	No
Cohort 2	Male		7.12936			1029	No	No	Yes	No	No	No	No	No
Cohort 1	Male		6.25873			997	No	No	Yes	Yes	No	No	No	No
Cohort 1	Female		7.21971			983	No	No	Yes	Yes	No	No	No	No
Cohort 1	Female		6.22587			983	No	No	Yes	Yes	No	No	No	No
Cohort 1	Female	I do not consent	6.38741	75		1022	Yes	No	Yes	Yes	No	No	No	No
Cohort 1	Male		7.0089			997	No	No	Yes	Yes	No	No	No	No
Cohort 2	Female	I do not consent	6.52977	34		1012	Yes	No	Yes	Yes	No	No	No	No
Cohort 1	Female		7.16496			983	No	No	Yes	Yes	No	No	No	No
Cohort 2	Female		6.06708			997	No	No	Yes	Yes	No	No	No	No
Cohort 2	Male	I do not consent	6.51882	67		1012	Yes	No	Yes	Yes	No	No	No	No
Cohort 1	Male		6.77344			1050	No	No	Yes	Yes	No	No	No	No
Cohort 1	Female		7.49897			997	No	No	Yes	Yes	No	No	No	No
Cohort 1	Male	I do not consent	6.72964	90		1012	Yes	No	Yes	Yes	No	No	No	No
Cohort 2	Female		6.71595			948	No	No	Yes	Yes	No	No	No	No
Cohort 1	Male		6.67762	343		1022	Yes	No	No	Yes	No	No	No	No
Cohort 1	Female		6.55168			948	No	No	Yes	Yes	No	No	No	No
Cohort 2	Male		6.03149			1022	No	No	Yes	Yes	No	No	No	No
Cohort 1	Male	I do not consent	7.71526	15		1022	Yes	No	No	No	No	No	No	No
Cohort 1		I do not consent	6.43395	79		1057	Yes	No	Yes	Yes	No	No	No	No
Cohort 2	Female	I do not consent	6.99247	31		1045	Yes	No	Yes	Yes	No	No	No	No
Cohort 1	Male		6.74059			997	No	No	Yes	Yes	No	No	No	No
Cohort 1	Male		6.92129			997	No	No	No	Yes	No	No	No	No
Cohort 2	Male		7.72621			1067	No	No	Yes	Yes	No	No	No	No
Cohort 1	Female		6.91855			997	No	No	Yes	Yes	No	No	No	No
Cohort 2	Male		6.42026			997	No	No	Yes	No	No	No	No	No
Cohort 1	Female		6.59822			997	No	No	Yes	Yes	No	No	No	No
Cohort 1	Male		6.29158			1067	No	No	Yes	Yes	No	No	No	No
Cohort 1	Female		7.16496			993	No	No	Yes	Yes	No	No	No	No
Cohort 1	Male	I do not consent	6.53525	14		1050	Yes	No	No	No	No	No	No	No
Cohort 1	Male	I do not consent	6.42026	83		1077	Yes	No	Yes	Yes	No	No	No	No
Cohort 1	Male		6.66119			1022	No	No	Yes	Yes	No	No	No	No
Cohort 2	Male		6.89391			1022	No	No	Yes	No	No	No	No	No
Cohort 1	Male		6.67214			1059	No	No	Yes	Yes	No	No	No	No
Cohort 1	Male		7.87406			1012	No	No	Yes	Yes	No	No	No	No
Cohort 1	Female	I do not consent	6.69131	61		1065	Yes	No	Yes	Yes	No	No	No	No
Cohort 1	Female		7.02259			1067	No	No	Yes	Yes	No	No	No	No
Cohort 1	Male		6.52977			1022	No	No	Yes	Yes	No	No	No	No
Cohort 2	Male		6.91581				No	No	Yes	Yes	No	No	No	No
Cohort 1	Female		6.13826			997	No	No	Yes	Yes	No	No	No	No
Cohort 1	Male		6.67214			990	No	No	Yes	Yes	No	No	No	No
Cohort 1	Male	I do not consent	7.14579	132		993	Yes	No	Yes	Yes	No	No	No	No
Cohort 1	Male		6.32444			993	No	No	Yes	Yes	No	No	No	No
Cohort 2	Male		6.67214			983	No	No	Yes	Yes	No	No	No	No
Cohort 1	Female		6.65572			1050	No	No	Yes	Yes	No	No	No	No
Cohort 1	Male		6.43121			1056	No	No	Yes	Yes	No	No	No	No
Cohort 1	Male	I do not consent	7.13758	49		983	Yes	No	Yes	No	No	No	No	No
Cohort 1	Male	I do not consent	6.63929	63		1067	Yes	No	Yes	Yes	No	No	No	No
Cohort 2	Female		6.56263			1074	No	No	Yes	Yes	No	No	No	No
Cohort 2	Female		6.95688			1012	No	No	Yes	Yes	No	No	No	No
Cohort 1	Female		6.93498			1067	No	No	Yes	Yes	No	No	No	No
Cohort 1	Female		6.26694			1012	No	No	Yes	Yes	No	No	No	No
Cohort 1	Female		6.91307			1012	No	No	Yes	Yes	No	No	No	No
Cohort 1	Male		7.37851			1050	No	No	Yes	Yes	No	No	No	No
Cohort 1	Male		6.18754			1061	No	No	Yes	Yes	No	No	No	No
Cohort 1	Male		7.22519			997	No	No	Yes	Yes	No	No	No	No
Cohort 1	Female		6.59274			948	No	No	Yes	Yes	No	No	No	No
Cohort 1	Male	I do not consent	7.36482	72		1067	Yes	No	Yes	Yes	No	No	No	No
Cohort 1	Male	I do not consent	6.85832	16		936	Yes	No	No	No	No	No	No	No
Cohort 1	Male		7.5729			948	No	No	No	Yes	No	No	No	No
Cohort 1	Female		6.51882			936	No	No	Yes	Yes	No	No	No	No
Cohort 2	Female		6.05886			997	No	No	No	No	No	No	No	No
Cohort 2	Female		5.99316			948	No	No	Yes	No	No	No	No	No
Cohort 2	Female		6.07803			1012	No	No	Yes	Yes	No	No	No	No
Cohort 2	Male		6.09446				No	No	Yes	Yes	No	No	No	No
Cohort 2	Male		7.42231				No	No	Yes	Yes	No	No	No	No
Cohort 1	Female	I do not consent	7.08556	90		993	Yes	No	Yes	Yes	No	No	No	No
Cohort 1	Male		6.18207			983	No	No	Yes	Yes	No	No	No	No
Cohort 2	Male		7.16769			1056	No	No	Yes	Yes	No	No	No	No
Cohort 1	Female		6.55168			983	No	No	Yes	Yes	No	No	No	No
Cohort 1	Male		6.67214			1067	No	No	Yes	Yes	No	No	No	No
Cohort 2	Male		7.1321			1043	No	No	Yes	Yes	No	No	No	No
Cohort 1	Female	I do not consent	6.83094	64		1045	Yes	No	Yes	Yes	No	No	No	No
Cohort 1	Male		6.17933			997	No	No	No	Yes	No	No	No	No
Cohort 1	Female		6.65298			936	No	No	Yes	Yes	No	No	No	No
Cohort 1	Female		6.71595			948	No	No	Yes	Yes	No	No	No	No
Cohort 1	Female		6.51608			997	No	No	Yes	Yes	No	No	No	No
Cohort 1	Female		6.46407			948	No	No	Yes	Yes	No	No	No	No
Cohort 1		I do not consent	6.79535	41		1073	Yes	No	Yes	No	No	No	No	No
Cohort 1	Male		7.00068			1022	No	No	Yes	Yes	No	No	No	No
Cohort 1	Female		7.01437			948	No	No	Yes	Yes	No	No	No	No
Cohort 1	Male	I do not consent	6.54073	54		997	Yes	No	Yes	No	No	No	No	No
Cohort 1	Male		7.0089			1030	No	No	Yes	Yes	No	No	No	No
Cohort 1	Male		6.60917			993	No	No	Yes	Yes	No	No	No	No
Cohort 1	Female		7.01437			1057	No	No	Yes	Yes	No	No	No	No
Cohort 2	Female	I do not consent	6.59274	14		983	Yes	No	No	No	No	No	No	No
Cohort 1	Male	I do not consent	7.01985	80		993	Yes	No	Yes	Yes	No	No	No	No
Cohort 1	Female		6.97331			1012	No	No	Yes	Yes	No	No	No	No
Cohort 1	Female		6.70226			983	No	No	Yes	Yes	No	No	No	No
Cohort 1	Female		5.76044			948	No	No	Yes	Yes	No	No	No	No
Cohort 2	Male		7.24709			1077	No	No	Yes	Yes	No	No	No	No
Cohort 1	Male	I do not consent	6.78987	57		1065	Yes	No	Yes	No	No	No	No	No
Cohort 2	Female	I do not consent	6.83915	28.6766		1056	Yes	No	Yes	No	No	No	No	No
Cohort 2	Female		6.00958			997	No	No	Yes	Yes	No	No	No	No
Cohort 2	Female		7.09377			983	No	No	Yes	Yes	No	No	No	No
Cohort 1	Male		6.83641			993	No	No	Yes	Yes	No	No	No	No
Cohort 1	Female		6.8063			1067	No	No	Yes	Yes	No	No	No	No
Cohort 2	Male		6.97331				No	No	Yes	Yes	No	No	No	No
Cohort 1	Male		6.63107			1030	No	No	Yes	Yes	No	No	No	No
Cohort 1	Male	I do not consent	7.06913	90		993	Yes	No	Yes	Yes	No	No	No	No
Cohort 2	Male		6.78166			1022	No	No	Yes	Yes	No	No	No	No
Cohort 1	Female	I do not consent	6.41205	16		993	Yes	No	No	No	No	No	No	No
Cohort 2	Female		6.25325			1022	No	No	No	No	No	No	No	No
Cohort 1	Male		6.65298			983	No	No	Yes	Yes	No	No	No	No
Cohort 1	Male		6.84189			993	No	No	Yes	Yes	No	No	No	No
Cohort 2	Male		6.54346			983	No	No	Yes	Yes	No	No	No	No
Cohort 2	Male		6.12731			948	No	No	Yes	Yes	No	No	No	No
Cohort 1	Male		6.7269			1022	No	No	Yes	Yes	No	No	No	No
Cohort 2	Male	I do not consent	7.07734	27		888	Yes	No	Yes	No	No	No	No	No
Cohort 1	Male		6.92676			1067	No	No	Yes	Yes	No	No	No	No
Cohort 2	Male		6.40657			997	No	No	Yes	No	No	No	No	No
Cohort 2	Male		6.63929			983	No	No	Yes	Yes	No	No	No	No
Cohort 2	Male		6.38741			983	No	No	Yes	Yes	No	No	No	No
Cohort 1	Female	I do not consent	6.58179	73		1012	Yes	No	Yes	Yes	No	No	No	No
Cohort 1	Female		6.76249			1077	No	No	Yes	Yes	No	No	No	No
Cohort 2	Female		6.34634			993	No	No	Yes	Yes	No	No	No	No
Cohort 1	Female		7.03354			997	No	No	Yes	Yes	No	No	No	No
Cohort 1	Male		7.34018			948	No	No	Yes	Yes	No	No	No	No
Cohort 2	Male	I do not consent	8.11773	29			Yes	No	Yes	No	No	No	No	No
Cohort 1	Female		6.92402			1074	No	No	Yes	Yes	No	No	No	No
Cohort 1	Female	I do not consent	6.91307	83		997	Yes	No	Yes	Yes	No	No	No	No
Cohort 2	Female		7.2553			1067	No	No	Yes	Yes	No	No	No	No
Cohort 1	Male	I do not consent	6.75975	14		983	Yes	No	No	No	No	No	No	No
Cohort 1	Female		6.29432			1074	No	No	Yes	Yes	No	No	No	No
Cohort 1	Male		6.30801			1012	No	No	Yes	Yes	No	No	No	No
Cohort 1	Female		6.71321			983	No	No	Yes	Yes	No	No	No	No
Cohort 1	Male	I do not consent	6.83915	64		1050	Yes	No	Yes	Yes	No	No	No	No
Cohort 2	Male	I do not consent	6.35729	35		997	Yes	No	Yes	Yes	No	No	No	No
Cohort 2	Male		6.66667			1037	No	No	Yes	Yes	No	No	No	No
Cohort 1	Male	I do not consent	6.89665	16		993	Yes	No	No	No	No	No	No	No
Cohort 2	Male		6.81451			1061	No	No	Yes	No	No	No	No	No
Cohort 1	Male	I do not consent	7.14579	13		1077	Yes	No	No	No	No	No	No	No
Cohort 2	Male		6.78987			1012	No	No	Yes	Yes	No	No	No	No
Cohort 1	Male		6.65845			1041	No	No	Yes	Yes	No	No	No	No
Cohort 1	Male	I do not consent	6.62834	16		993	Yes	No	No	No	No	No	No	No
Cohort 2	Male	I do not consent	6.91581	13		1022	Yes	No	No	No	No	No	No	No
Cohort 1	Female		6.91307			983	No	No	Yes	Yes	No	No	No	No
Cohort 2	Male		6.84736			936	No	No	Yes	Yes	No	No	No	No
Cohort 1	Male		7.21697			1041	No	No	Yes	Yes	No	No	No	No
Cohort 2	Male		6.83368			1097	No	No	Yes	Yes	No	No	No	No
Cohort 1	Female	I do not consent	6.5024	70		1067	Yes	No	Yes	Yes	No	No	No	No
Cohort 2	Female		7.00616				No	No	Yes	Yes	No	No	No	No
Cohort 2	Male		6.36003			993	No	No	Yes	Yes	No	No	No	No
Cohort 1	Male		6.99521			997	No	No	Yes	Yes	No	No	No	No
Cohort 1	Female		6.46407			983	No	No	Yes	Yes	No	No	No	No
Cohort 1	Female		6.15743			1022	No	No	Yes	Yes	No	No	No	No
Cohort 1	Male		6.86653			1067	No	No	Yes	Yes	No	No	No	No
Cohort 1	Female		7.03901			1056	No	No	Yes	Yes	No	No	No	No
Cohort 2	Female		6.25051			948	No	No	Yes	Yes	No	No	No	No
Cohort 1	Female		6.58727	87		948	Yes	No	Yes	Yes	No	No	No	No
Cohort 1	Female	I do not consent	6.79808	76		1037	Yes	No	Yes	Yes	No	No	No	No
Cohort 2	Female		6.8063			1030	No	No	Yes	Yes	No	No	No	No
Cohort 1	Female		7.70979			948	No	No	Yes	Yes	No	No	No	No
Cohort 1	Female		7.11567			1022	No	No	Yes	Yes	No	No	No	No
Cohort 1	Female		6.97057			983	No	No	Yes	Yes	No	No	No	No
Cohort 1	Male		6.7488	343		1022	Yes	No	Yes	Yes	No	No	No	No
Cohort 1	Male		6.30801			983	No	No	Yes	Yes	No	No	No	No
Cohort 2	Female	I do not consent	6.66393	55		1073	Yes	No	Yes	Yes	No	No	No	No
Cohort 1	Female		7.2115			983	No	No	Yes	Yes	No	No	No	No
Cohort 2	Male		6.49692			1074	No	No	Yes	Yes	No	No	No	No
Cohort 2	Male		6.91855			997	No	No	No	No	No	No	No	No
Cohort 1	Male		7.15127			1029	No	No	No	Yes	No	No	No	No
Cohort 1	Male		7.52361			1041	No	No	No	Yes	No	No	No	No
Cohort 2	Male		6.4449			1033	No	No	No	No	No	No	No	No
Cohort 1	Female		6.41478			936	No	No	Yes	Yes	No	No	No	No
Cohort 1	Male	I do not consent	6.84736	70		1067	Yes	No	Yes	Yes	No	No	No	No
Cohort 1	Male	I do not consent	6.55989	41		1030	Yes	No	Yes	No	No	No	No	No
Cohort 2	Male	I do not consent	6.93498	27		888	Yes	No	Yes	No	No	No	No	No
Cohort 1	Female		6.85558			1022	No	No	Yes	Yes	No	No	No	No
Cohort 2	Male		7.02533				No	No	Yes	Yes	No	No	No	No
Cohort 2	Female	I do not consent	6.41478	68		948	Yes	No	Yes	Yes	No	No	No	No
Cohort 1	Female		6.46954			1077	No	No	Yes	Yes	No	No	No	No
Cohort 1	Male		6.13826			1022	No	No	Yes	Yes	No	No	No	No
Cohort 2	Female		6.26694			997	No	No	Yes	Yes	No	No	No	No
Cohort 1	Female	I do not consent	7.07187	128		1037	Yes	No	Yes	Yes	No	No	No	No
Cohort 1	Male	I do not consent	7.35661	68		1045	Yes	No	Yes	Yes	No	No	No	No
Cohort 2	Male		7.1896			983	No	No	Yes	Yes	No	No	No	No
Cohort 1	Female		6.78713			997	No	No	Yes	Yes	No	No	No	No
Cohort 1	Male		7.04997			1056	No	No	Yes	Yes	No	No	No	No
Cohort 2	Male		6.32717			1050	No	No	Yes	Yes	No	No	No	No
Cohort 1	Male		7.30185			997	No	No	Yes	Yes	No	No	No	No
Cohort 2	Male		7.04449			939	No	No	Yes	Yes	No	No	No	No
Cohort 2	Male		6.44216			948	No	No	Yes	Yes	No	No	No	No
Cohort 2	Male		7.09103			1057	No	No	Yes	Yes	No	No	No	No
Cohort 1	Male		6.48597			948	No	No	Yes	Yes	No	No	No	No
Cohort 2	Female		6.69131			1067	No	No	Yes	Yes	No	No	No	No
Cohort 1	Female		6.97331			948	No	No	Yes	Yes	No	No	No	No
Cohort 1	Female	I do not consent	6.83368	16		993	Yes	No	No	No	No	No	No	No
Cohort 2	Female		6.63929			983	No	No	Yes	Yes	No	No	No	No
Cohort 1	Male	I do not consent	7.36482	183		1050	Yes	No	Yes	Yes	No	No	No	No
Cohort 1	Female	I do not consent	6.94593	64		997	Yes	No	Yes	Yes	No	No	No	No
Cohort 1	Female		6.48323			983	No	No	No	Yes	No	No	No	No
Cohort 1	Male		6.94045			983	No	No	Yes	No	No	No	No	No
Cohort 2	Female	I do not consent	6.52977	65		997	Yes	No	Yes	Yes	No	No	No	No
Cohort 1	Female		6.38193			1012	No	No	Yes	Yes	No	No	No	No
Cohort 2	Male		6.50787			1022	No	No	Yes	Yes	No	No	No	No
Cohort 1	Female		6.99247			948	No	No	Yes	Yes	No	No	No	No
Cohort 1	Male		7.18138			948	No	No	Yes	Yes	No	No	No	No
Cohort 2	Male	I do not consent	6.85558	29		983	Yes	No	Yes	No	No	No	No	No
Cohort 1	Male		6.77618			1067	No	No	Yes	Yes	No	No	No	No
Cohort 2	Male		7.09377				No	No	Yes	Yes	No	No	No	No
Cohort 1	Female		6.85558			993	No	No	Yes	Yes	No	No	No	No
Cohort 2	Male	I do not consent	7.46338	28		1037	Yes	No	Yes	No	No	No	No	No
Cohort 2	Male		7.20055			1041	No	No	Yes	Yes	No	No	No	No
Cohort 1	Female		7.436			983	No	No	Yes	Yes	No	No	No	No
Cohort 1	Male		7.06365			1108	No	No	Yes	Yes	No	No	No	No
Cohort 1	Female		6.91581			1067	No	No	Yes	Yes	No	No	No	No
Cohort 2	Male		6.6694			1012	No	No	Yes	Yes	No	No	No	No
Cohort 1	Female	I do not consent	6.31075	16		1012	Yes	No	No	No	No	No	No	No
Cohort 2	Male		6.48597			993	No	No	Yes	No	No	No	No	No
Cohort 1	Male		6.15195			948	No	No	Yes	Yes	No	No	No	No
Cohort 2	Male		6.89938			1012	No	No	Yes	No	No	No	No	No
Cohort 1	Female	I do not consent	6.85284	16		993	Yes	No	No	No	No	No	No	No
Cohort 1	Female		6.75975			993	No	No	Yes	Yes	No	No	No	No
Cohort 1	Female	I do not consent	6.87748	42		1067	Yes	No	Yes	No	No	No	No	No
Cohort 2	Female		6.24504			983	No	No	Yes	Yes	No	No	No	No
Cohort 1	Female		6.60917			983	No	No	Yes	Yes	No	No	No	No
Cohort 1	Female		6.34086			997	No	No	Yes	Yes	No	No	No	No
Cohort 1	Male		7.24983			1022	No	No	Yes	Yes	No	No	No	No
Cohort 2	Male		7.00068			983	No	No	Yes	Yes	No	No	No	No
Cohort 1		I do not consent	6.6256	79		1057	Yes	No	Yes	Yes	No	No	No	No
Cohort 1	Female		6.48323			1022	No	No	Yes	Yes	No	No	No	No
Cohort 1	Male		7.02806			983	No	No	Yes	Yes	No	No	No	No
Cohort 1	Female	I do not consent	7.41958	16		993	Yes	No	No	No	No	No	No	No
Cohort 2	Female		6.06982			997	No	No	Yes	Yes	No	No	No	No
Cohort 1	Male		6.72964			993	No	No	Yes	Yes	No	No	No	No
Cohort 1	Female		7.40589			993	No	No	Yes	Yes	No	No	No	No
Cohort 2	Male		6.69405			1012	No	No	Yes	Yes	No	No	No	No
Cohort 2	Male		7.3922			948	No	No	Yes	Yes	No	No	No	No
Cohort 2	Male		7.34565			888	No	No	No	No	No	No	No	No
Cohort 1	Female		6.89938			1077	No	No	Yes	Yes	No	No	No	No
Cohort 1	Female	I do not consent	6.32717	76		1045	Yes	No	Yes	Yes	No	No	No	No
Cohort 2	Female		6.78166				No	No	Yes	Yes	No	No	No	No
Cohort 1	Male		7.38946			936	No	No	Yes	Yes	No	No	No	No
Cohort 1	Male	I do not consent	7.19507	85		1073	Yes	No	Yes	Yes	No	No	No	No
Cohort 1	Male		6.67214			948	No	No	Yes	Yes	No	No	No	No
Cohort 2	Female		6.39014			867	No	No	Yes	Yes	No	No	No	No
Cohort 2	Female		6.89117			1022	No	No	Yes	Yes	No	No	No	No
Cohort 1	Female	I do not consent	6.9514	76		983	Yes	No	Yes	Yes	No	No	No	No
Cohort 1	Female		7.37577			1012	No	No	Yes	Yes	No	No	No	No
Cohort 1		I do not consent	6.65845	41		1077	Yes	No	Yes	No	No	No	No	No
Cohort 2	Female		6.08077			1012	No	No	Yes	Yes	No	No	No	No
Cohort 1	Female		6.85558			983	No	No	Yes	Yes	No	No	No	No
Cohort 1	Female		6.99521			1022	No	No	Yes	Yes	No	No	No	No
Cohort 2	Female		6.34634			983	No	No	Yes	Yes	No	No	No	No
Cohort 2	Female		6.8063			1022	No	No	Yes	Yes	No	No	No	No
Cohort 1	Male		6.66667			1012	No	No	Yes	Yes	No	No	No	No
Cohort 1	Female		6.74606			1067	No	No	Yes	Yes	No	No	No	No
Cohort 2	Male		6.91581				No	No	Yes	Yes	No	No	No	No
Cohort 1	Male		6.32444			983	No	No	Yes	Yes	No	No	No	No
Cohort 1	Male	I do not consent	6.43942	78		983	Yes	No	Yes	Yes	No	No	No	No
Cohort 2	Male		6.82272			983	No	No	Yes	Yes	No	No	No	No
Cohort 1	Male		6.76249			997	No	No	Yes	Yes	No	No	No	No
Cohort 2	Female	I do not consent	6.69131	41		993	Yes	No	Yes	Yes	No	No	No	No
Cohort 1	Female	I do not consent	6.81177	76		1030	Yes	No	Yes	Yes	No	No	No	No
Cohort 2	Female		6.50787			1012	No	No	Yes	Yes	No	No	No	No
Cohort 1	Male		6.79535			948	No	No	Yes	Yes	No	No	No	No
Cohort 1	Female		7.01164			1012	No	No	Yes	Yes	No	No	No	No
Cohort 2	Male		6.5681			948	No	No	No	No	No	No	No	No
Cohort 2	Female		6.96509			1022	No	No	Yes	No	No	No	No	No
Cohort 2	Male		6.6037			997	No	No	Yes	Yes	No	No	No	No
Cohort 1	Female	I do not consent	6.77071	76		1059	Yes	No	Yes	Yes	No	No	No	No
Cohort 1	Male		6.39288			948	No	No	Yes	Yes	No	No	No	No
Cohort 1	Male		6.72964			948	No	No	Yes	Yes	No	No	No	No
Cohort 1	Male	I do not consent	6.39562	78		997	Yes	No	Yes	Yes	No	No	No	No
Cohort 1	Male	I do not consent	6.20671	16		1012	Yes	No	No	No	No	No	No	No
Cohort 1	Female		6.58179			1056	No	No	Yes	Yes	No	No	No	No
Cohort 2	Female		7.16769			1022	No	No	Yes	Yes	No	No	No	No
Cohort 1	Male	I do not consent	6.23409	13		1077	Yes	No	No	No	No	No	No	No
Cohort 2	Male		6.47228				No	No	Yes	Yes	No	No	No	No
Cohort 1	Female		6.66667			948	No	No	Yes	Yes	No	No	No	No
Cohort 2	Male		6.97057			997	No	No	Yes	Yes	No	No	No	No
Cohort 2	Male		6.13005			997	No	No	Yes	Yes	No	No	No	No
Cohort 2	Male		7.38125			983	No	No	Yes	Yes	No	No	No	No
Cohort 1	Female		6.72142			983	No	No	Yes	Yes	No	No	No	No
Cohort 2	Female		6.67488			1050	No	No	Yes	No	No	No	No	No
Cohort 1	Female	I do not consent	6.41752	13		1024	Yes	No	Yes	No	No	No	No	No
Cohort 2	Male		6.84189			948	No	No	Yes	Yes	No	No	No	No
Cohort 2	Male		6.95414			1022	No	No	Yes	Yes	No	No	No	No
Cohort 1	Male		6.89391			997	No	No	Yes	Yes	No	No	No	No
Cohort 1	Female	I do not consent	6.81999	54		997	Yes	No	Yes	No	No	No	No	No
Cohort 2	Male		7.03354			1012	No	No	Yes	Yes	No	No	No	No
Cohort 1	Male	I do not consent	6.59274	48		997	Yes	No	Yes	No	No	No	No	No
Cohort 1	Male	I do not consent	6.36003	72		1077	Yes	No	Yes	Yes	No	No	No	No
Cohort 1	Female		6.3655			948	No	No	Yes	Yes	No	No	No	No
Cohort 2	Male		6.63107			997	No	No	Yes	Yes	No	No	No	No
Cohort 1	Female	I do not consent	7.01437	78		983	Yes	No	Yes	Yes	No	No	No	No
Cohort 1			7.32375			1073	No	No	Yes	Yes	No	No	No	No
Cohort 1	Male		6.23682			948	No	No	Yes	Yes	No	No	No	No
Cohort 2	Male	I do not consent	6.23682	14		1041	Yes	No	No	No	No	No	No	No
Cohort 1	Male	I do consent	7.14305	16		1012	Yes	No	No	No	No	No	No	No
Cohort 1	Female		7.04723			1067	No	No	Yes	Yes	No	No	No	No
Cohort 1	Male		7.82204			948	No	No	Yes	Yes	No	No	No	No
Cohort 1	Female		6.48323			1077	No	No	Yes	Yes	No	No	No	No
Cohort 1	Female		6.77618			997	No	No	Yes	Yes	No	No	No	No
Cohort 1	Female		6.91034			997	No	No	Yes	Yes	No	No	No	No
Cohort 2	Female		6.63381			1022	No	No	Yes	Yes	No	No	No	No
Cohort 2	Male		6.17385			1037	No	No	Yes	Yes	No	No	No	No
Cohort 1	Female		6.88569			1012	No	No	Yes	Yes	No	No	No	No
Cohort 1	Male	I do not consent	6.32991	13		1059	Yes	No	No	Yes	No	No	No	No
Cohort 1	Female		6.52156			1067	No	No	Yes	Yes	No	No	No	No
Cohort 2	Female	I do not consent	6.98152	48		1073	Yes	No	Yes	Yes	No	No	No	No
Cohort 1	Male		7.08282			1012	No	No	Yes	Yes	No	No	No	No
Cohort 1	Female		6.4449			983	No	No	Yes	Yes	No	No	No	No
Cohort 2							No	No	Yes	Yes	No	No	No	No
Cohort 2	Male		6.37372			997	No	No	Yes	Yes	No	No	No	No
Cohort 2	Female		6.27515			912	No	No	Yes	Yes	No	No	No	No
Cohort 1	Male		6.38741			983	No	No	Yes	Yes	No	No	No	No
Cohort 2	Female		6.55715			991	No	No	Yes	Yes	No	No	No	No
Cohort 1	Male		7.16769			1022	No	No	Yes	Yes	No	No	No	No
Cohort 1	Female		6.16016			993	No	No	Yes	Yes	No	No	No	No
Cohort 1	Male		7.0089			1012	No	No	Yes	Yes	No	No	No	No
Cohort 2	Male		6.31075				No	No	Yes	Yes	No	No	No	No
Cohort 1	Female		7.01711			1030	No	No	Yes	Yes	No	No	No	No
Cohort 1	Male		6.92402			1077	No	No	Yes	Yes	No	No	No	No
Cohort 1	Male	I do not consent	6.43669	74		997	Yes	No	Yes	Yes	No	No	No	No
Cohort 2	Male		6.28063			948	No	No	Yes	Yes	No	No	No	No
Cohort 1	Female		6.80082			993	No	No	Yes	Yes	No	No	No	No
Cohort 1	Male		6.91034			948	No	No	Yes	Yes	No	No	No	No
Cohort 1	Male		6.91855			993	No	No	Yes	Yes	No	No	No	No
Cohort 2	Female		6.62834			1074	No	No	Yes	Yes	No	No	No	No
Cohort 1	Male		6.34634			993	No	No	Yes	Yes	No	No	No	No
Cohort 1	Male	I do not consent	6.97604	47		1037	Yes	No	No	No	No	No	No	No
Cohort 1	Male		7.3128			1073	No	No	Yes	Yes	No	No	No	No
Cohort 2	Male		6.43942			993	No	No	Yes	Yes	No	No	No	No
Cohort 2	Male		6.02053			997	No	No	Yes	Yes	No	No	No	No
Cohort 2	Female		6.93771			1067	No	No	Yes	Yes	No	No	No	No
Cohort 2	Female		6.60096			997	No	No	No	No	No	No	No	No
Cohort 1	Male		7.2334			997	No	No	Yes	Yes	No	No	No	No
Cohort 1	Female	I do not consent	6.75975	78		983	Yes	No	Yes	Yes	No	No	No	No
Cohort 1	Female		6.72964			993	No	No	Yes	Yes	No	No	No	No
Cohort 1	Female		7.86037			936	No	No	Yes	Yes	No	No	No	No
Cohort 2	Male		6.35455			997	No	No	Yes	Yes	No	No	No	No
Cohort 1	Female		6.5462			993	No	No	Yes	Yes	No	No	No	No
Cohort 1	Male	I do not consent	6.52704	94		1012	Yes	No	Yes	Yes	No	No	No	No
Cohort 1	Female		6.29158			993	No	No	Yes	Yes	No	No	No	No
Cohort 1	Female		7.1896			993	No	No	Yes	Yes	No	No	No	No
Cohort 1	Female		6.43942			1012	No	No	Yes	Yes	No	No	No	No
Cohort 2	Female		7.07461				No	No	Yes	Yes	No	No	No	No
Cohort 1	Male		6.62012			1050	No	No	Yes	Yes	No	No	No	No
Cohort 1	Female		6.35455			983	No	No	No	Yes	No	No	No	No
Cohort 1	Male		6.37372			993	No	No	Yes	Yes	No	No	No	No
Cohort 1	Female		7.16769			1012	No	No	Yes	Yes	No	No	No	No
Cohort 2	Female		7.37577			1056	No	No	Yes	Yes	No	No	No	No
Cohort 2	Female		6.00958			997	No	No	Yes	Yes	No	No	No	No
Cohort 1	Female		7.28268			1130	No	No	Yes	Yes	No	No	No	No
Cohort 1	Male		6.37372			1012	No	No	Yes	Yes	No	No	No	No
Cohort 1	Male		6.62012			1041	No	No	Yes	Yes	No	No	No	No
Cohort 2	Male		6.65298			1097	No	No	Yes	Yes	No	No	No	No
Cohort 2	Male		6.05339			997	No	No	Yes	No	No	No	No	No
Cohort 2	Female		6.98152			997	No	No	Yes	No	No	No	No	No
Cohort 1	Female		6.81451			948	No	No	Yes	Yes	No	No	No	No
Cohort 2	Female		6.28884			1067	No	No	Yes	Yes	No	No	No	No
Cohort 1	Male		6.66667			997	No	No	Yes	Yes	No	No	No	No
Cohort 2							No	No	Yes	Yes	No	No	No	No
Cohort 2	Male		6.68036			1022	No	No	Yes	Yes	No	No	No	No
Cohort 2	Female		7.23888			1050	No	No	Yes	No	No	No	No	No
Cohort 2	Male	I do not consent	6.93224	15		1043	Yes	No	No	No	No	No	No	No
Cohort 1	Male		7.17864			1012	No	No	Yes	Yes	No	No	No	No
Cohort 2	Female		6.69952			997	No	No	Yes	Yes	No	No	No	No
Cohort 2	Male		7.47159			997	No	No	Yes	Yes	No	No	No	No
Cohort 2	Male		6.14921			1074	No	No	Yes	Yes	No	No	No	No
Cohort 1	Female	I do not consent	6.14647	70		1077	Yes	No	Yes	Yes	No	No	No	No
Cohort 2	Male		6.76797				No	No	Yes	Yes	No	No	No	No
Cohort 1	Female		7.27995			983	No	No	Yes	Yes	No	No	No	No
Cohort 1	Female		6.57084			997	No	No	Yes	Yes	No	No	No	No
Cohort 1	Male		6.9295			997	No	No	Yes	Yes	No	No	No	No
Cohort 1	Female	I do not consent	6.14374	80		993	Yes	No	Yes	Yes	No	No	No	No
Cohort 2	Female		6.24778			1022	No	No	Yes	Yes	No	No	No	No
Cohort 1	Male		7.3347			948	No	No	Yes	Yes	No	No	No	No
Cohort 1	Female	I do not consent	6.8282	14		1050	Yes	No	No	No	No	No	No	No
Cohort 1	Male		7.02259			1067	No	No	Yes	Yes	No	No	No	No
Cohort 2	Male		6.9076			997	No	No	Yes	Yes	No	No	No	No
Cohort 1	Male		6.62012			1012	No	No	Yes	Yes	No	No	No	No
Cohort 1	Male		6.81725			993	No	No	Yes	Yes	No	No	No	No
Cohort 1	Female	I do not consent	6.61465	81		1050	Yes	No	Yes	Yes	No	No	No	No
Cohort 2	Female		6.8501			1050	No	No	Yes	Yes	No	No	No	No
Cohort 1	Female		6.38467			993	No	No	Yes	Yes	No	No	No	No
Cohort 2	Female		5.70021				No	No	Yes	Yes	No	No	No	No
Cohort 2	Male		6.77892			983	No	No	Yes	Yes	No	No	No	No
Cohort 1	Male		6.61465			948	No	No	Yes	Yes	No	No	No	No
Cohort 1	Male		6.77892			993	No	No	Yes	Yes	No	No	No	No
Cohort 2	Male		6.92676	35		993	Yes	No	Yes	Yes	No	No	No	No
Cohort 1	Female	I do not consent	6.48049	111		1012	Yes	No	Yes	Yes	No	No	No	No
Cohort 1	Female		6.39836			1012	No	No	Yes	Yes	No	No	No	No
Cohort 2	Male		6.69678			936	No	No	Yes	Yes	No	No	No	No
Cohort 1	Male		6.27789			993	No	No	Yes	Yes	No	No	No	No
Cohort 2	Male		6.25051			983	No	No	Yes	Yes	No	No	No	No
Cohort 1	Male		6.78987			993	No	No	Yes	Yes	No	No	No	No
Cohort 2	Male		7.13758			993	No	No	Yes	Yes	No	No	No	No
Cohort 1	Male		6.81177			997	No	No	Yes	Yes	No	No	No	No
Cohort 1	Male		6.59548			1059	No	No	No	Yes	No	No	No	No
Cohort 2	Male		6.58453			983	No	No	Yes	Yes	No	No	No	No
Cohort 2	Female		6.19028			962	No	No	Yes	No	No	No	No	No
Cohort 1	Female		6.45859			1050	No	No	Yes	Yes	No	No	No	No
Cohort 1	Female		6.49692			997	No	No	Yes	Yes	No	No	No	No
Cohort 2	Male	I do not consent	6.65845	67		1012	Yes	No	Yes	Yes	No	No	No	No
Cohort 1	Male	I do not consent	6.35181	16		993	Yes	No	No	No	No	No	No	No
Cohort 1	Female		7.12389			948	No	No	Yes	Yes	No	No	No	No
Cohort 1	Male		6.5243			948	No	No	Yes	Yes	No	No	No	No
Cohort 1	Female		6.33539			1067	No	No	Yes	Yes	No	No	No	No
Cohort 2	Male	I do not consent	6.71321	28		1029	Yes	No	Yes	No	No	No	No	No
Cohort 2	Male		6.79261			997	No	No	Yes	Yes	No	No	No	No
Cohort 1	Male	I do not consent	6.86653	90		1012	Yes	No	Yes	Yes	No	No	No	No
Cohort 2	Male	I do not consent	6.62286	54		1012	Yes	No	Yes	Yes	No	No	No	No
Cohort 2	Female		6.22587				No	No	Yes	Yes	No	No	No	No
Cohort 1	Male		6.14921			983	No	No	Yes	Yes	No	No	No	No
Cohort 1	Female	I do not consent	6.99795	65		1067	Yes	No	Yes	Yes	No	No	No	No
Cohort 2	Female		6.34908			1050	No	No	Yes	Yes	No	No	No	No
Cohort 1	Male		7.28542			997	No	No	Yes	Yes	No	No	No	No
Cohort 2	Female		6.95962			1050	No	No	Yes	Yes	No	No	No	No
Cohort 1	Female		6.91034			983	No	No	Yes	Yes	No	No	No	No
Cohort 2	Male		6.97604				No	No	Yes	Yes	No	No	No	No
Cohort 2	Female		6.6475			1050	No	No	Yes	Yes	No	No	No	No
Cohort 2	Male		6.56263			1050	No	No	Yes	Yes	No	No	No	No
Cohort 1	Male		6.23135			993	No	No	Yes	Yes	No	No	No	No
Cohort 1	Male		6.705			997	No	No	Yes	Yes	No	No	No	No
Cohort 1	Male		6.81177			948	No	No	Yes	Yes	No	No	No	No
Cohort 2	Female	I do not consent	6.39288	14		997	Yes	No	No	No	No	No	Yes	No
Cohort 1	Female		6.93771			1125	No	No	Yes	Yes	No	No	No	No
Cohort 1	Female		7.32101			993	No	No	Yes	Yes	No	No	No	No
Cohort 2	Male		6.00137			997	No	No	Yes	Yes	No	No	No	No
Cohort 2	Male		7.77276			1050	No	No	Yes	Yes	No	No	No	No
Cohort 2	Male		6.71321			1022	No	No	Yes	Yes	No	No	No	No
Cohort 1	Male		6.23956			948	No	No	Yes	Yes	No	No	No	No
Cohort 2	Male		6.32991			948	No	No	Yes	Yes	No	No	No	No
Cohort 1	Male		6.78439			1012	No	No	Yes	Yes	No	No	No	No
Cohort 2	Female	I do not consent	6.55715	47		1037	Yes	No	Yes	Yes	No	No	No	No
Cohort 2	Female		6.40657			997	No	No	Yes	Yes	No	No	No	No
Cohort 1	Female		6.78166			997	No	No	No	Yes	No	No	No	No
Cohort 2	Male		6.57632			1050	No	No	Yes	Yes	No	No	No	No
Cohort 1	Female		6.71869			993	No	No	Yes	Yes	No	No	No	No
Cohort 1	Female		6.97331			1050	No	No	No	Yes	No	No	No	No
Cohort 2	Female		6.2423			997	No	No	Yes	Yes	No	No	No	No
Cohort 2	Male		7.01437			936	No	No	Yes	Yes	No	No	No	No
Cohort 2	Male		6.26694			1012	No	No	Yes	Yes	No	No	No	No
Cohort 1	Male		6.93224			936	No	No	Yes	Yes	No	No	No	No
Cohort 1	Male		6.38193			1074	No	No	Yes	Yes	No	No	No	No
Cohort 2	Male		6.97604			997	No	No	Yes	No	No	No	No	No
Cohort 1	Male		7.39494			1029	No	No	Yes	Yes	No	No	No	No
Cohort 1	Male	I do not consent	7.01985	25		990	Yes	No	Yes	No	No	No	No	No
Cohort 2	Male		6.39562			983	No	No	Yes	Yes	No	No	No	No
Cohort 2	Female		7.03354			1077	No	No	Yes	Yes	No	No	No	No
Cohort 1	Male	I do not consent	6.20945	35		1022	Yes	No	No	No	No	No	No	No
Cohort 2	Female		6.54346			997	No	No	Yes	Yes	No	No	No	No
Cohort 1	Female		7.80014			948	No	No	Yes	Yes	No	No	No	No
Cohort 2	Female		6.23956			997	No	No	Yes	Yes	No	No	No	No
Cohort 1	Male		6.61191			1012	No	No	Yes	Yes	No	No	No	No
Cohort 1	Male		6.87201			997	No	No	Yes	Yes	No	No	No	No
Cohort 1	Female	I do not consent	6.19849	28		1067	Yes	No	No	No	No	No	No	No
Cohort 1	Male		6.86379			1059	No	No	Yes	Yes	No	No	No	No
Cohort 1	Female		6.77618			983	No	No	Yes	Yes	No	No	No	No
Cohort 2	Male		6.87748			936	No	No	Yes	Yes	No	No	No	No
Cohort 2	Female	I do not consent	6.38193	28		1050	Yes	No	Yes	No	No	No	No	No
Cohort 1	Male		7.12389			1045	No	No	Yes	Yes	No	No	No	No
Cohort 2	Female		6.74606			997	No	No	Yes	Yes	No	No	No	No
Cohort 1	Male	I do not consent	6.75702	28		1067	Yes	No	No	No	No	No	No	No
Cohort 2	Female		6.45311			997	No	No	Yes	Yes	No	No	No	No
Cohort 2	Male		6.25599			983	No	No	Yes	Yes	No	No	No	No
Cohort 1	Male		7.78919			948	No	No	Yes	Yes	No	No	No	No
Cohort 1	Male	I do not consent	6.21766	131		936	Yes	No	Yes	Yes	No	No	No	No
Cohort 2	Male		7.22519			1012	No	No	Yes	Yes	No	No	No	No
Cohort 1	Female		6.28884			993	No	No	Yes	Yes	No	No	No	No
Cohort 1		I do not consent	6.75975	79		1057	Yes	No	Yes	Yes	No	No	No	No
Cohort 1	Female		7.19781			1067	No	No	Yes	Yes	No	No	No	No
Cohort 2	Female		6.18754			993	No	No	Yes	Yes	No	No	No	No
Cohort 2	Male		6.66119			1012	No	No	Yes	Yes	No	No	No	No
Cohort 1	Female		7.01711			983	No	No	Yes	Yes	No	No	No	No
Cohort 2	Female		6.04244			997	No	No	Yes	Yes	No	No	No	No
Cohort 2	Female		6.51335			1056	No	No	Yes	Yes	No	No	No	No
Cohort 1	Male		6.91034			993	No	No	Yes	Yes	No	No	No	No
Cohort 1	Female	I do not consent	6.67488	87		948	Yes	No	Yes	Yes	No	No	No	No
Cohort 2	Male		6.6256			1012	No	No	Yes	Yes	No	No	No	No
Cohort 2	Female		6.65298			983	No	No	Yes	Yes	No	No	No	No
Cohort 1	Female		7.81656			948	No	No	Yes	Yes	No	No	No	No
Cohort 2	Male		6.85832			997	No	No	Yes	Yes	No	No	No	No
Cohort 1	Female		7.0308			1056	No	No	Yes	Yes	No	No	No	No
Cohort 1	Female	I do not consent	6.78713	76		1067	Yes	No	Yes	Yes	No	No	No	No
Cohort 1	Male	I do not consent	6.41752	87		1057	Yes	No	Yes	Yes	No	No	No	No
Cohort 1	Male	I do not consent	6.30801	66		1012	Yes	No	Yes	Yes	No	No	No	No
Cohort 1	Female		6.71321			1050	No	No	Yes	Yes	No	No	No	No
Cohort 1	Male	I do not consent	7.26352	90		948	Yes	No	Yes	Yes	No	No	No	No
Cohort 2	Female	I do not consent	6.78987	13		948	Yes	No	Yes	No	No	No	No	No
Cohort 1		I do not consent	6.23409	79		1057	Yes	No	Yes	Yes	No	No	No	No
Cohort 2	Male		6.60917			948	No	No	Yes	Yes	No	No	No	No
Cohort 2	Male		6.04244			1012	No	No	Yes	Yes	No	No	No	No
Cohort 1	Female		6.83094			1073	No	No	Yes	Yes	No	No	No	No
Cohort 2	Male		6.9076			1012	No	No	Yes	Yes	No	No	No	No
Cohort 1							No	No	Yes	Yes	No	No	No	No
Cohort 2	Male		6.41205				No	No	Yes	No	No	No	No	No
Cohort 1	Female		7.06092			1037	No	No	Yes	Yes	No	No	No	No
Cohort 1	Female		6.59001			936	No	No	No	Yes	No	No	No	No
Cohort 1	Male	I do not consent	6.48597	101		936	Yes	No	No	Yes	No	No	No	No
Cohort 2	Male		6.53251			948	No	No	Yes	Yes	No	No	No	No
Cohort 1	Female	I do not consent	6.51061	75		1056	Yes	No	Yes	Yes	No	No	No	No
Cohort 1	Male		7.30459			948	No	No	No	Yes	No	No	No	No
Cohort 2	Male	I do not consent	6.91034	15		1057	Yes	No	No	No	No	No	No	No
Cohort 1	Male		6.50787			997	No	No	Yes	Yes	No	No	No	No
Cohort 1	Male	I do not consent	7.45517	14		1041	Yes	No	No	No	No	No	No	No
Cohort 1	Male		6.96783			983	No	No	Yes	Yes	No	No	No	No
Cohort 1	Male		6.17659			1012	No	No	Yes	Yes	No	No	No	No
Cohort 1	Female		6.75428			997	No	No	Yes	Yes	No	No	No	No
Cohort 1	Female		6.54894			1019	No	No	Yes	Yes	No	No	No	No
Cohort 2	Male	I do not consent	6.705	56		990	Yes	No	Yes	Yes	No	No	No	No
Cohort 2	Female		6.7488			1012	No	No	Yes	Yes	No	No	No	No
Cohort 2	Male		6.68036			1012	No	No	Yes	Yes	No	No	No	No
Cohort 2	Male		7.10472			1050	No	No	Yes	Yes	No	No	No	No
Cohort 1	Male		6.80082			1022	No	No	Yes	Yes	No	No	No	No
Cohort 1	Male		6.51882				No	No	Yes	Yes	No	No	No	No
Cohort 2	Female		6.89391			1041	No	No	Yes	Yes	No	No	No	No
Cohort 1	Male		6.14647			1073	No	No	Yes	Yes	No	No	No	No
Cohort 1	Male		8.00274			867	No	No	Yes	Yes	No	No	No	No
Cohort 1	Male		6.40931			1045	No	No	Yes	Yes	No	No	No	No
Cohort 1	Female		6.83641			1022	No	No	Yes	Yes	No	No	No	No
Cohort 1	Male	I do not consent	6.47228	16		1012	Yes	No	No	No	No	No	No	No
Cohort 1	Male	I do not consent	7.05818	41		1067	Yes	No	Yes	No	No	No	No	No
Cohort 2	Female		7.01164			1041	No	No	No	No	No	No	No	No
Cohort 1	Male	I do not consent	6.58179	83		948	Yes	No	Yes	Yes	No	No	No	No
Cohort 2	Female		6.91855			1012	No	No	Yes	Yes	No	No	No	No
Cohort 1	Male		6.67214			948	No	No	Yes	Yes	No	No	No	No
Cohort 2	Male	I do not consent	6.66119	73		997	Yes	No	Yes	Yes	No	No	No	No
Cohort 2	Male		6.56263			1022	No	No	Yes	No	No	No	No	No
Cohort 1	Male		6.80356			1067	No	No	Yes	Yes	No	No	No	No
Cohort 2	Female	I do not consent	6.41752	16		1067	Yes	No	No	No	No	No	No	No
Cohort 2	Male		6.93771			1067	No	No	Yes	Yes	No	No	No	No
Cohort 2	Male		6.25599				No	No	Yes	Yes	No	No	No	No
Cohort 1	Female	I do not consent	7.0089	132		1012	Yes	No	Yes	Yes	No	No	No	No
Cohort 2	Female		6.78713			1037	No	No	Yes	Yes	No	No	No	No
Cohort 1	Male		6.50513			1059	No	No	Yes	Yes	No	No	No	No
Cohort 2	Female		6.82272				No	No	Yes	Yes	No	No	No	No
Cohort 1	Male		6.74606			1067	No	No	Yes	Yes	No	No	No	No
Cohort 1	Female	I do not consent	6.34086	74		997	Yes	No	Yes	Yes	No	No	No	No
Cohort 1	Male		7.14032			1012	No	No	Yes	Yes	No	No	No	No
Cohort 2	Male		6.83368				No	No	Yes	Yes	No	No	No	No
Cohort 1	Female		6.9295			1067	No	No	Yes	Yes	No	No	No	No
Cohort 1	Male	I do not consent	7.54278	80		1067	Yes	No	Yes	Yes	No	No	No	No
Cohort 2	Male		6.95688			948	No	No	Yes	Yes	No	No	No	No
Cohort 1	Male		6.13279			997	No	No	Yes	Yes	No	No	No	No
Cohort 1	Male		7.11294			948	No	No	Yes	Yes	No	No	No	No
Cohort 1	Female	I do not consent	6.11362	111		948	Yes	No	Yes	Yes	No	No	No	No
Cohort 1	Male		6.76249			936	No	No	No	Yes	No	No	No	No
Cohort 2	Female	I do not consent	7.19233	14		1041	Yes	No	No	No	No	No	No	No
Cohort 1	Female		6.72142			1012	No	No	Yes	Yes	No	No	No	No
Cohort 2	Male		6.78439			948	No	No	Yes	Yes	No	No	No	No
Cohort 2	Male		6.79261				No	No	Yes	Yes	No	No	No	No
Cohort 2	Female		7.57837			983	No	No	Yes	Yes	No	No	No	No
Cohort 2	Male		6.71595			993	No	No	Yes	Yes	No	No	No	No
Cohort 1	Female		6.18207			1043	No	No	Yes	Yes	No	No	No	No
Cohort 1	Female	I do not consent	6.74333	51		1050	Yes	No	Yes	No	No	No	No	No
Cohort 1	Female		7.15127			1077	No	No	Yes	Yes	No	No	No	No
Cohort 1	Female		7.51266			997	No	No	Yes	Yes	No	No	No	No
Cohort 1	Male		6.42574			948	No	No	Yes	Yes	No	No	No	No
Cohort 1	Male		7.80014			1037	No	No	Yes	Yes	No	No	No	No
Cohort 1	Female		6.76797			1067	No	No	Yes	Yes	No	No	No	No
Cohort 1	Female		6.46407			983	No	No	Yes	Yes	No	No	No	No
Cohort 2	Male		6.53799			1012	No	No	Yes	Yes	No	No	No	No
Cohort 1	Male		7.95893			1130	No	No	Yes	Yes	No	No	No	No
Cohort 1	Female		7.45517			973	No	No	Yes	Yes	No	No	No	No
Cohort 1	Female		7.1102			1067	No	No	Yes	Yes	No	No	No	No
Cohort 2	Female		6.84463			1012	No	No	Yes	Yes	No	No	No	No
Cohort 1	Male		7.08008			1067	No	No	Yes	Yes	No	No	No	No
Cohort 2	Female		6.75975			948	No	No	Yes	Yes	No	No	No	No
Cohort 2	Male		6.59274			1067	No	No	Yes	No	No	No	No	No
Cohort 2	Male		6.89938			1012	No	No	Yes	Yes	No	No	No	No
Cohort 2	Male		7.16222			1022	No	No	Yes	Yes	No	No	No	No
Cohort 2	Male	I do not consent	6.98426	41		1022	Yes	No	Yes	Yes	No	No	No	No
Cohort 2	Male		6.45859			997	No	No	Yes	Yes	No	No	No	No
Cohort 1	Male	I do not consent	6.63381	70		936	Yes	No	Yes	Yes	No	No	No	No
Cohort 2	Female		6.12183			983	No	No	Yes	Yes	No	No	No	No
Cohort 2	Female		6.81725			1022	No	No	Yes	Yes	No	No	No	No
Cohort 1	Male	I do not consent	6.42026	33		948	Yes	No	No	No	No	No	No	No
Cohort 2	Male		6.87748			888	No	No	Yes	Yes	No	No	No	No
Cohort 2	Male		6.99247			948	No	No	No	Yes	No	No	No	No
Cohort 2	Female		7.40041			997	No	No	Yes	Yes	No	No	No	No
Cohort 1	Male		6.84463			948	No	No	Yes	Yes	No	No	No	No
Cohort 1	Male		6.56537			1012	No	No	Yes	Yes	No	No	No	No
Cohort 2	Female		6.35181			1012	No	No	Yes	Yes	No	No	No	No
Cohort 2	Female		6.73511			1022	No	No	Yes	Yes	No	No	No	No
Cohort 1	Female		7.04723			948	No	No	Yes	Yes	No	No	No	No
Cohort 1	Female		6.75975			993	No	No	Yes	Yes	No	No	No	No
Cohort 1	Male	I do not consent	6.76249	14		1050	Yes	No	No	No	No	No	No	No
Cohort 2	Male		6.25873			1012	No	No	Yes	Yes	No	No	No	No
Cohort 1	Male		7.22793			1067	No	No	Yes	Yes	No	No	No	No
Cohort 1	Female		6.49418			983	No	No	Yes	Yes	No	No	No	No
Cohort 2	Male	I do not consent	7.15674	14		1012	Yes	No	No	No	No	No	No	No
Cohort 2	Female		6.0835			983	No	No	Yes	Yes	No	No	No	No
Cohort 1	Female	I do not consent	6.77071	75		1059	Yes	No	Yes	Yes	No	No	No	No
Cohort 1	Female		6.52977			1022	No	No	Yes	Yes	No	No	No	No
Cohort 1	Male		6.36277			936	No	No	Yes	Yes	No	No	No	No
Cohort 2	Male		6.2642			983	No	No	Yes	Yes	No	No	No	No
Cohort 2	Male	I do not consent	6.26694	14		1037	Yes	No	No	No	No	No	No	No
Cohort 1	Female	I do not consent	6.39288	41		1073	Yes	No	Yes	No	No	No	No	No
Cohort 1	Male		7.0089			948	No	No	Yes	Yes	No	No	No	No
Cohort 1	Male	I do not consent	7.16222	49		993	Yes	No	Yes	No	No	No	No	No
Cohort 2	Female	I do not consent	6.83641	11		948	Yes	No	No	No	No	No	No	No
Cohort 1	Female		6.71869			948	No	No	Yes	Yes	No	No	No	No
Cohort 2	Male		6.705			948	No	No	Yes	Yes	No	No	No	No
Cohort 2	Female		6.29158			993	No	No	Yes	Yes	No	No	No	No
Cohort 2	Female		6.87474			1050	No	No	Yes	Yes	No	No	No	No
Cohort 1	Female		7.07187			997	No	No	Yes	Yes	No	No	No	No
Cohort 1	Male		7.5373			948	No	No	Yes	Yes	No	No	No	No
Cohort 2	Male		7.48802			1041	No	No	Yes	Yes	No	No	No	No
Cohort 1	Male		6.90486			948	No	No	Yes	Yes	No	No	No	No
Cohort 2	Female		6.31896			1057	No	No	Yes	Yes	No	No	No	No
Cohort 2	Female		6.987				No	No	Yes	Yes	No	No	No	No
Cohort 1	Male	I do not consent	7.32649	87		948	Yes	No	Yes	Yes	No	No	No	No
Cohort 2	Female		7.90691			1043	No	No	Yes	Yes	No	No	No	No
Cohort 2	Male		6.26968			888	No	No	No	No	No	No	No	No
Cohort 1	Male		6.54894			948	No	No	Yes	No	No	No	No	No
Cohort 2	Male		6.81725			983	No	No	Yes	Yes	No	No	No	No
Cohort 1	Male		6.89391			1067	No	No	Yes	Yes	No	No	No	No
Cohort 1	Male	I do not consent	6.66393	61		1022	Yes	No	Yes	Yes	No	No	No	No
Cohort 1	Female		6.92402			1030	No	No	Yes	Yes	No	No	No	No
Cohort 1	Male	I do not consent	7.04449	73		948	Yes	No	Yes	Yes	No	No	No	No
Cohort 1	Female		6.62286			936	No	No	Yes	Yes	No	No	No	No
Cohort 2	Male		6.28063			1077	No	No	Yes	Yes	No	No	No	No
Cohort 1	Female	I do not consent	7.32101	81		1050	Yes	No	Yes	Yes	No	No	No	No
Cohort 2	Female	I do not consent	7.06365	29		936	Yes	No	Yes	No	No	No	Yes	No
Cohort 1	Male		6.94593			1037	No	No	Yes	Yes	No	No	No	No
Cohort 1	Female		6.96235			993	No	No	Yes	Yes	No	No	No	No
Cohort 1	Female		7.13484			948	No	No	Yes	Yes	No	No	No	No
Cohort 1	Male		6.76797			948	No	No	Yes	Yes	No	No	No	No
Cohort 1	Female		6.59001			993	No	No	Yes	Yes	No	No	No	No
Cohort 1	Male		6.68857			948	No	No	Yes	Yes	No	No	No	No
Cohort 1	Male		7.0527			983	No	No	Yes	Yes	No	No	No	No
Cohort 1	Male		7.14853			1073	No	No	Yes	Yes	No	No	No	No
Cohort 2	Male		7.19233			948	No	No	Yes	Yes	No	No	No	No
Cohort 1	Female		6.27242			1056	No	No	Yes	Yes	No	No	No	No
Cohort 2	Male		6.9295			1026	No	No	Yes	Yes	No	No	No	No
Cohort 2	Female		6.80356			993	No	No	Yes	Yes	No	No	No	No
Cohort 1	Female	I do not consent	6.70773	49		1022	Yes	No	Yes	No	No	No	No	No
Cohort 1	Female	I do not consent	6.96235	13		1056	Yes	No	No	No	No	No	No	No
Cohort 2	Female		6.59274			1022	No	No	Yes	Yes	No	No	No	No
Cohort 1	Female		7.09103			983	No	No	Yes	Yes	No	No	No	No
Cohort 1	Male		7.33196			993	No	No	Yes	Yes	No	No	No	No
Cohort 2	Female		6.40383			948	No	No	Yes	Yes	No	No	No	No
Cohort 1	Female		7.40589			1059	No	No	No	No	No	No	No	No
Cohort 1	Female		6.38467			1056	No	No	Yes	Yes	No	No	No	No
Cohort 2	Male		6.08624			1041	No	No	No	No	No	No	No	No
Cohort 1	Male		6.53525			997	No	No	Yes	Yes	No	No	No	No
Cohort 2	Female		6.7488			1022	No	No	Yes	Yes	No	No	No	No
Cohort 2	Male		6.81999	27		986	Yes	No	Yes	No	No	No	No	No
Cohort 2	Male		7.37303			1022	No	No	Yes	Yes	No	No	No	No
Cohort 1	Female	I do not consent	7.06092	65		1067	Yes	No	Yes	Yes	No	No	No	No
Cohort 2	Male	I do not consent	6.4449	27		1071	Yes	No	Yes	Yes	No	No	No	No
Cohort 2	Male		7.0089			993	No	No	Yes	Yes	No	No	No	No
Cohort 2	Male	I do not consent	6.71321	28.6574		1037	Yes	No	Yes	No	No	No	No	No
Cohort 1	Male		6.68036			1012	No	No	Yes	Yes	No	No	No	No
Cohort 2	Male		7.14579			997	No	No	Yes	Yes	No	No	No	No
Cohort 1	Male		6.74059			948	No	No	Yes	Yes	No	No	No	No
Cohort 2	Female		7.10472			1037	No	No	Yes	Yes	No	No	No	No
Cohort 1	Male		6.95962			948	No	No	Yes	Yes	No	No	No	No
Cohort 1	Male		6.26146			993	No	No	Yes	Yes	No	No	No	No
Cohort 1	Male		6.71047			1056	No	No	Yes	Yes	No	No	No	No
Cohort 2	Female		7.32923			1057	No	No	Yes	Yes	No	No	No	No
Cohort 1	Male		7.68788			997	No	No	Yes	Yes	No	No	No	No
Cohort 2	Female	I do not consent	6.64203	27		888	Yes	No	Yes	No	No	No	No	No
Cohort 1	Female		6.34086			948	No	No	Yes	Yes	No	No	No	No
Cohort 1	Female	I do not consent	7.00616	86		997	Yes	No	Yes	Yes	No	No	No	No
Cohort 1	Male		7.56468			983	No	No	Yes	Yes	No	No	No	No
Cohort 1	Male		7.05544			1012	No	No	Yes	Yes	No	No	No	No
Cohort 1	Male		6.59274			1012	No	No	Yes	Yes	No	No	No	No
Cohort 1	Female		6.64203			983	No	No	Yes	Yes	No	No	No	No
Cohort 2	Female		6.29432			948	No	No	Yes	Yes	No	No	No	No
Cohort 2	Female		7.24709			1073	No	No	Yes	Yes	No	No	No	No
Cohort 2	Female		6.32991			936	No	No	Yes	Yes	No	No	No	No
Cohort 2	Male	I do not consent	6.20671	29		997	Yes	No	Yes	No	No	No	No	No
Cohort 2	Male		7.28542			1077	No	No	Yes	Yes	No	No	No	No
Cohort 2	Female		7.01164			997	No	No	Yes	Yes	No	No	No	No
Cohort 2	Male		6.17933			983	No	No	Yes	Yes	No	No	No	No
Cohort 2	Female		6.16016			997	No	No	Yes	Yes	No	No	No	No
Cohort 1	Male		7.95619			1022	No	No	Yes	Yes	No	No	No	No
Cohort 2	Female		6.987			983	No	No	Yes	Yes	No	No	No	No
Cohort 2	Female		6.46133			948	No	No	Yes	Yes	No	No	No	No
Cohort 1	Male		6.20397			1012	No	No	Yes	Yes	No	No	No	No
Cohort 2	Female		6.5243			912	No	No	Yes	Yes	No	No	No	No
Cohort 2	Male		6.79808			997	No	No	Yes	Yes	No	No	No	No
Cohort 1	Female	I do not consent	6.59001	70		1030	Yes	No	Yes	Yes	No	No	No	No
Cohort 1	Female	I do not consent	7.04997	16		993	Yes	No	No	No	No	No	No	No
Cohort 2	Female		6.1191			948	No	No	Yes	Yes	No	No	No	No
Cohort 2	Female		6.53251			1012	No	No	Yes	Yes	No	No	No	No
Cohort 1	Female	I do not consent	7.01437	60		948	Yes	No	No	Yes	No	No	No	No
Cohort 1	Female		6.24778			1012	No	No	Yes	Yes	No	No	No	No
Cohort 2	Male		6.40109			997	No	No	Yes	Yes	No	No	No	No
Cohort 2	Female		6.22313				No	No	Yes	No	No	No	No	No
Cohort 2	Female	I do not consent	6.88022	38			Yes	No	Yes	Yes	No	No	No	No
Cohort 1	Female		6.6475			1056	No	No	Yes	Yes	No	No	No	No
Cohort 1	Male		7.03901			1041	No	No	Yes	Yes	No	No	No	No
Cohort 1	Female		6.83094			1012	No	No	Yes	Yes	No	No	No	No
Cohort 2	Female		6.22861			983	No	No	Yes	Yes	No	No	No	No
Cohort 1	Male	I do not consent	6.25873	16		993	Yes	No	No	No	No	No	No	No
Cohort 1	Male	I do not consent	6.1629	24		948	Yes	No	Yes	No	No	No	No	No
Cohort 2	Male		6.45311			993	No	No	Yes	Yes	No	No	No	No
Cohort 1	Male		6.7488			1050	No	No	Yes	Yes	No	No	No	No
Cohort 1	Male		6.34634			997	No	No	Yes	Yes	No	No	No	No
Cohort 2	Male		6.3217			1018	No	No	Yes	Yes	No	No	No	No
Cohort 2	Male		6.33265			983	No	No	Yes	Yes	No	No	No	No
Cohort 1	Female		6.77618			1022	No	No	No	Yes	No	No	No	No
Cohort 2	Female		6.69131			997	No	No	Yes	Yes	No	No	No	No
Cohort 2	Male	I do not consent	6.51061	28		1022	Yes	No	Yes	No	No	No	No	No
Cohort 1	Male		7.40862			1050	No	No	Yes	Yes	No	No	No	No
Cohort 1	Male		7.02806			993	No	No	Yes	Yes	No	No	No	No
Cohort 1	Female		6.18207			993	No	No	Yes	Yes	No	No	No	No
Cohort 1	Male	I do not consent	7.31006	76		1130	Yes	No	Yes	Yes	No	No	No	No
Cohort 2	Female		6.00684				No	No	Yes	Yes	No	No	No	No
Cohort 1	Female		6.15469			993	No	No	Yes	Yes	No	No	No	No
Cohort 2	Female		6.5243			1050	No	No	Yes	Yes	No	No	No	No
Cohort 1	Male		7.0883			983	No	No	Yes	Yes	No	No	No	No
Cohort 1	Male	I do not consent	5.49487	71		1050	Yes	No	Yes	Yes	No	No	No	No
Cohort 2	Male		7.34018			1067	No	No	Yes	Yes	No	No	No	No
Cohort 2	Female		7.3347			948	No	No	Yes	Yes	No	No	No	No
Cohort 2	Female		6.51608			997	No	No	Yes	Yes	No	No	No	No
Cohort 2	Female		7.1102			1067	No	No	Yes	Yes	No	No	No	No
Cohort 1	Female		6.67214			997	No	No	Yes	Yes	No	No	No	No
Cohort 2	Female		6.62286			1059	No	No	Yes	Yes	No	No	No	No
Cohort 2	Male		6.34908				No	No	Yes	Yes	No	No	No	No
Cohort 2	Male		6.10815			1061	No	No	Yes	Yes	No	No	No	No
Cohort 2	Male		6.42574			997	No	No	Yes	Yes	No	No	No	No
Cohort 1	Male		6.42847			1077	No	No	Yes	Yes	No	No	No	No
Cohort 1	Female		6.1848			983	No	No	Yes	Yes	No	No	No	No
Cohort 1	Female	I do not consent	6.97331	49		993	Yes	No	Yes	No	No	No	No	No
Cohort 2	Female	I do not consent	6.62286	28		948	Yes	No	Yes	No	No	No	No	No
Cohort 2	Male		6.08898			1012	No	No	Yes	Yes	No	No	No	No
Cohort 1	Female	I do not consent	6.65024	83		1022	Yes	No	Yes	Yes	No	No	No	No
Cohort 1	Male		6.6475			1074	No	No	Yes	Yes	No	No	No	No
Cohort 1	Male		7.03354			997	No	No	Yes	Yes	No	No	No	No
Cohort 1	Female		6.42847			1029	No	No	Yes	Yes	No	No	No	No
Cohort 1	Male	I do not consent	6.31075	90		1012	Yes	No	Yes	Yes	No	No	No	No
Cohort 2	Male		6.5681			983	No	No	Yes	Yes	No	No	No	No
Cohort 2	Female		6.88843			948	No	No	Yes	Yes	No	No	No	No
Cohort 1	Female		6.22861			1050	No	No	Yes	Yes	No	No	No	No
Cohort 1	Male		7.34018			948	No	No	Yes	Yes	No	No	No	No
Cohort 1	Male		6.32717			948	No	No	Yes	Yes	No	No	No	No
Cohort 1	Male	I do not consent	6.48871	87		1057	Yes	No	Yes	Yes	No	No	No	No
Cohort 1	Female		7.04997			1037	No	No	Yes	Yes	No	No	No	No
Cohort 1	Male		6.81999			936	No	No	Yes	Yes	No	No	No	No
Cohort 2	Female		6.69952			997	No	No	Yes	Yes	No	No	No	No
Cohort 1	Male		6.77892			997	No	No	Yes	Yes	No	No	No	No
Cohort 1	Female		6.76523			948	No	No	Yes	Yes	No	No	No	No
Cohort 2	Male	I do not consent	6.45585	28		1022	Yes	No	Yes	No	No	No	No	No
Cohort 1	Male	I do not consent	6.59822	16		948	Yes	No	No	No	No	No	No	No
Cohort 2	Male		6.47228			1073	No	No	Yes	Yes	No	No	No	No
Cohort 1	Female		6.65024			997	No	No	Yes	Yes	No	No	No	No
Cohort 2	Female	I do not consent	6.31622	17			Yes	No	Yes	No	No	No	No	No
Cohort 1	Male	I do not consent	6.34908	80		993	Yes	No	Yes	Yes	No	No	No	No
Cohort 1	Female		6.705			1050	No	No	Yes	Yes	No	No	No	No
Cohort 1	Male	I do not consent	6.98973	49		1022	Yes	No	Yes	No	No	No	No	No
Cohort 2	Male		6.3436			1041	No	No	Yes	No	No	No	No	No
Cohort 1	Male	I do not consent	6.67488	87		948	Yes	No	Yes	Yes	No	No	No	No
Cohort 1	Female		6.70773			1012	No	No	Yes	Yes	No	No	No	No
Cohort 2	Male	I do not consent	6.57358	14		1040	Yes	No	Yes	No	No	No	No	No
Cohort 1	Male	I do not consent	6.20671	44		936	Yes	No	Yes	No	No	No	No	No
Cohort 2	Female		6.26146			948	No	No	Yes	Yes	No	No	No	No
Cohort 2	Male		6.97331			1022	No	No	Yes	No	No	No	No	No
Cohort 2	Female		6.25325				No	No	Yes	No	No	No	No	No
Cohort 1	Male		6.78987			1056	No	No	Yes	Yes	No	No	No	No
Cohort 1	Male	I do not consent	6.7488	55		997	Yes	No	Yes	No	No	No	No	No
Cohort 1	Male		6.35455			936	No	No	Yes	Yes	No	No	No	No
Cohort 1	Female		6.63655			948	No	No	Yes	Yes	No	No	No	No
Cohort 1	Male		6.89117			948	No	No	Yes	Yes	No	No	No	No
Cohort 2		I do not consent	6.74333	28			Yes	No	Yes	No	No	No	No	No
Cohort 2	Male	I do not consent	7.0527	16.4172		1067	Yes	No	No	No	No	No	No	No
Cohort 1	Female		6.42574			997	No	No	Yes	Yes	No	No	No	No
Cohort 2	Female		6.92402			1050	No	No	Yes	Yes	No	No	No	No
Cohort 1	Male	I do not consent	6.9076	49		993	Yes	No	Yes	No	No	No	No	No
Cohort 2	Female		6.20123			1012	No	No	Yes	No	No	No	No	No
Cohort 1	Female		6.67488			993	No	No	Yes	Yes	No	No	No	No
Cohort 2	Female		6.34908			997	No	No	Yes	Yes	No	No	No	No
Cohort 1	Male	I do not consent	6.86927	85		1073	Yes	No	Yes	Yes	No	No	No	No
Cohort 2	Female		6.19849			997	No	No	Yes	No	No	No	No	No
Cohort 1	Male		7.21971			997	No	No	Yes	Yes	No	No	No	No
Cohort 2	Male		6.63655			1056	No	No	Yes	Yes	No	No	No	No
Cohort 1	Male		7.08282			983	No	No	Yes	Yes	No	No	No	No
Cohort 2	Male		6.45859			1029	No	No	No	No	No	No	No	No
Cohort 2	Male	I do not consent	6.62834	35		948	Yes	No	No	Yes	No	No	No	No
Cohort 2	Male	I do not consent	6.78166	85		983	Yes	No	Yes	Yes	No	No	No	No
Cohort 1	Female	I do not consent	6.77344	28		990	Yes	No	No	No	No	No	No	No
Cohort 1	Male	I do not consent	7.22793	78		983	Yes	No	Yes	Yes	No	No	No	No
Cohort 1	Male		6.53251			1130	No	No	Yes	Yes	No	No	No	No
Cohort 1	Female		6.60917			983	No	No	No	Yes	No	No	No	No
Cohort 2	Male		6.64203			983	No	No	Yes	Yes	No	No	No	No
Cohort 2	Male		6.38193			948	No	No	Yes	Yes	No	No	No	No
Cohort 2	Male	I do not consent	6.73785	50		1077	Yes	No	Yes	Yes	No	No	No	No
Cohort 2	Female		6.48323		38.833	983	No	No	Yes	No	Yes	Yes	No	No
Cohort 2	Female		6.45038				No	No	Yes	Yes	No	No	No	No
Cohort 1	Male	I do not consent	6.51335	78		983	Yes	No	Yes	Yes	No	No	No	No
Cohort 1	Female		7.45791			983	No	No	Yes	Yes	No	No	No	No
Cohort 1	Female		6.29979			1022	No	No	Yes	Yes	No	No	No	No
Cohort 2	Male	I do not consent	6.8063	94		1041	Yes	No	Yes	Yes	No	No	No	No
Cohort 1	Female	I do not consent	6.35181	28		936	Yes	No	Yes	No	No	No	No	No
Cohort 1	Female		6.14374			948	No	No	Yes	Yes	No	No	No	No
Cohort 1	Female	I do not consent	5.83984	40		997	Yes	No	Yes	No	No	No	No	No
Cohort 1	Male		6.76797			1012	No	No	Yes	Yes	No	No	No	No
Cohort 2	Male		6.71595			993	No	No	Yes	Yes	No	No	No	No
Cohort 1	Female	I do not consent	7.06913	87		948	Yes	No	Yes	Yes	No	No	No	No
Cohort 1	Male	I do not consent	6.51882	80		993	Yes	No	Yes	Yes	No	No	No	No
Cohort 1	Female	I do not consent	6.44216	50		948	Yes	No	Yes	No	No	No	No	No
Cohort 1	Female	I do not consent	6.21766	87		948	Yes	No	Yes	Yes	No	No	No	No
Cohort 2	Male		6.41478			983	No	No	Yes	Yes	No	No	No	No
Cohort 1	Female		6.45311			1041	No	No	Yes	Yes	No	No	No	No
Cohort 2	Female		6.6475			888	No	No	Yes	No	No	No	No	No
Cohort 1	Female		7.18686			948	No	No	Yes	Yes	No	No	No	No
Cohort 2	Female	I do not consent	7.33744	13		983	Yes	No	No	No	No	No	No	No
Cohort 1	Female		6.21492			1012	No	No	Yes	Yes	No	No	No	No
Cohort 1	Male	I do not consent	7.04997	81		1050	Yes	No	Yes	Yes	No	No	No	No
Cohort 2	Female		6.07803			1073	No	No	Yes	No	No	No	No	No
Cohort 1	Male		6.39562			983	No	No	Yes	Yes	No	No	No	No
Cohort 1	Male		7.22519			997	No	No	Yes	Yes	No	No	No	No
Cohort 1	Male		6.28884			993	No	No	Yes	Yes	No	No	No	No
Cohort 2	Female		6.96509		24.8841	983	No	No	No	No	Yes	Yes	No	No
Cohort 2			5.75496				No	No	Yes	Yes	No	No	No	No
Cohort 2	Male		6.29979				No	No	Yes	No	No	No	No	No
Cohort 2	Female	I do not consent	6.37372	28.6187		948	Yes	No	Yes	No	No	No	No	No
Cohort 1	Female		6.55168			936	No	No	Yes	Yes	No	No	No	No
Cohort 1	Female	I do not consent	6.20671	100		948	Yes	No	Yes	Yes	No	No	No	No
Cohort 1	Female		7.2334			1041	No	No	Yes	Yes	No	No	No	No
Cohort 2	Female	I do not consent	6.04517	57		1077	Yes	No	Yes	Yes	No	No	No	No
Cohort 2	Female	I do not consent	6.86105	85		983	Yes	No	Yes	Yes	No	No	No	No
Cohort 1	Male		7.00068			1022	No	No	Yes	Yes	No	No	No	No
Cohort 2	Male	I do not consent	6.87201	36			Yes	No	Yes	Yes	No	No	No	No
Cohort 1	Male		6.83641			1022	No	No	Yes	Yes	No	No	No	No
Cohort 1	Female		6.98973			1050	No	No	Yes	Yes	No	No	No	No
Cohort 2	Male		6.63655				No	No	Yes	Yes	No	No	No	No
Cohort 1	Female		6.50787			983	No	No	Yes	Yes	No	No	No	No
Cohort 1							No	No	Yes	Yes	No	No	No	No
Cohort 1	Male		7.21971			1012	No	No	Yes	Yes	No	No	No	No
Cohort 2	Male		6.45311			997	No	No	Yes	Yes	No	No	No	No
Cohort 1	Female		6.55168			867	No	No	Yes	Yes	No	No	No	No
Cohort 1			7.36756			1057	No	No	Yes	Yes	No	No	No	No
Cohort 2	Female		6.8063			997	No	No	Yes	Yes	No	No	No	No
Cohort 1	Male		6.81725			1067	No	No	Yes	Yes	No	No	No	No
Cohort 1	Female		6.94319			1022	No	No	Yes	Yes	No	No	No	No
Cohort 2	Male		6.09446			983	No	No	Yes	Yes	No	No	No	No
Cohort 2	Male		6.87201			997	No	No	Yes	Yes	No	No	No	No
Cohort 2	Male		6.987			993	No	No	Yes	Yes	No	No	No	No
Cohort 2	Female		7.04723			997	No	No	Yes	Yes	No	No	No	No
Cohort 2	Male		6.12183			983	No	No	Yes	Yes	No	No	No	No
Cohort 1	Female		6.47228			1022	No	No	Yes	Yes	No	No	No	No
Cohort 1	Male	I do not consent	7.32375	99		1012	Yes	No	Yes	Yes	No	No	No	No
Cohort 1	Male	I do not consent	7.12663	48		1043	Yes	No	Yes	No	No	No	No	No
Cohort 1	Female		7.08282			1067	No	No	Yes	Yes	No	No	No	No
Cohort 1	Male		7.10746			997	No	No	Yes	Yes	No	No	No	No
Cohort 2	Female		6.94867			948	No	No	Yes	Yes	No	No	No	No
Cohort 1	Female		6.99795			997	No	No	Yes	Yes	No	No	No	No
Cohort 1	Female		6.85832			1056	No	No	Yes	Yes	No	No	No	No
Cohort 2	Male	I do not consent	7.19507	28.6451		948	Yes	No	Yes	No	No	No	No	No
Cohort 2	Female		6.09172			983	No	No	Yes	Yes	No	No	No	No
Cohort 1	Female		6.53799			983	No	No	Yes	Yes	No	No	No	No
Cohort 2	Male		6.84463			1151	No	No	Yes	Yes	No	No	No	No
Cohort 2	Female		6.88843			1012	No	No	Yes	Yes	No	No	No	No
Cohort 1	Male		6.79535			983	No	No	Yes	Yes	No	No	No	No
Cohort 2	Male	I do not consent	6.26968	50		1077	Yes	No	Yes	Yes	No	No	No	No
Cohort 1	Female		7.25257			948	No	No	Yes	Yes	No	No	No	No
Cohort 2	Male		7.85216			1073	No	No	Yes	Yes	No	No	No	No
Cohort 1	Female		6.94867			1067	No	No	Yes	Yes	No	No	No	No
Cohort 2	Male		6.80903			997	No	No	Yes	Yes	No	No	No	No
Cohort 2	Male		6.98152			948	No	No	Yes	Yes	No	No	No	No
Cohort 2	Female	I do not consent	6.69678	14		1012	Yes	No	No	No	No	No	No	No
Cohort 2	Male		6.78987			1077	No	No	Yes	Yes	No	No	No	No
Cohort 2	Female					948	No	No	Yes	No	No	No	No	No
Cohort 2	Male		6.66667			1022	No	No	Yes	Yes	No	No	No	No
Cohort 1	Female		6.48597			948	No	No	Yes	Yes	No	No	No	No
Cohort 1	Male	I do not consent	6.35181	41		1067	Yes	No	Yes	No	No	No	No	No
Cohort 1	Female	I do not consent	7.72074	87		936	Yes	No	Yes	Yes	No	No	No	No
Cohort 2	Male		6.23409			936	No	No	Yes	Yes	No	No	No	No
Cohort 2	Female		7.50171				No	No	Yes	Yes	No	No	No	No
Cohort 2	Male		6.89938				No	No	Yes	Yes	No	No	No	No
Cohort 2	Female		6.20945			1056	No	No	Yes	Yes	No	No	No	No
Cohort 1	Male		6.96235			1073	No	No	Yes	Yes	No	No	No	No
Cohort 1	Male		6.86927			983	No	No	Yes	Yes	No	No	No	No
Cohort 2	Female		6.73511			997	No	No	Yes	Yes	No	No	No	No
Cohort 1	Male		6.73785	317		1037	Yes	No	Yes	Yes	No	No	No	No
Cohort 1	Male		6.51335			1057	No	No	Yes	Yes	No	No	No	No
Cohort 2	Male		6.49692			997	No	No	Yes	Yes	No	No	No	No
Cohort 2	Male		6.3655				No	No	Yes	Yes	No	No	No	No
Cohort 1	Male		7.62218			1022	No	No	Yes	Yes	No	No	No	No
Cohort 2	Female		6.25599			1045	No	No	Yes	Yes	No	No	No	No
Cohort 2	Male		6.71047			983	No	No	Yes	Yes	No	No	No	No
Cohort 2	Male		6.47776			1057	No	No	Yes	Yes	No	No	No	No
Cohort 2	Female		6.89938			1012	No	No	Yes	Yes	No	No	No	No
Cohort 2	Female		6.57906			993	No	No	Yes	Yes	No	No	No	No
Cohort 2	Female		6.07803			993	No	No	Yes	Yes	No	No	No	No
Cohort 2	Female		6.07803			997	No	No	Yes	No	No	No	No	No
Cohort 1	Female		6.5462			983	No	No	Yes	Yes	No	No	No	No
Cohort 2	Male		6.85558			936	No	No	Yes	Yes	No	No	No	No
Cohort 2	Female		6.02875			997	No	No	Yes	Yes	No	No	No	No
Cohort 1	Male		6.61191			1056	No	No	Yes	Yes	No	No	No	No
Cohort 1	Male		6.22313			997	No	No	Yes	Yes	No	No	No	No
Cohort 2	Male		7.09103			1050	No	No	Yes	Yes	No	No	No	No
Cohort 2	Female		6.94319			949	No	No	Yes	Yes	No	No	No	No
Cohort 1	Female		6.73511			1056	No	No	Yes	Yes	No	No	No	No
Cohort 1	Male	I do not consent	7.12389	47		1037	Yes	No	No	No	No	No	No	No
Cohort 1	Male	I do not consent	6.66667	33		997	Yes	No	No	No	No	No	No	No
Cohort 2	Female		7.09103			983	No	No	Yes	Yes	No	No	No	No
Cohort 1	Male	I do not consent	6.58453	87		948	Yes	No	Yes	Yes	No	No	No	No
Cohort 1	Male		7.28542			1012	No	No	Yes	Yes	No	No	No	No
Cohort 2	Female		5.86174				No	No	No	No	No	No	No	No
Cohort 1	Male		7.14305			1012	No	No	Yes	Yes	No	No	No	No
Cohort 2	Female		6.63655			948	No	No	Yes	Yes	No	No	No	No
Cohort 1	Female		6.69952			983	No	No	Yes	Yes	No	No	No	No
Cohort 1	Male		6.35729			983	No	No	Yes	Yes	No	No	No	No
Cohort 2	Female		6.10815			1073	No	No	Yes	Yes	No	No	No	No
Cohort 2	Female		6.09993			867	No	No	Yes	Yes	No	No	No	No
Cohort 1	Female		6.14647			983	No	No	Yes	Yes	No	No	No	No
Cohort 2	Female	I do not consent	6.39288	35		1012	Yes	No	Yes	Yes	No	No	No	No
Cohort 1	Male		6.24504			997	No	No	Yes	Yes	No	No	No	No
Cohort 1	Male		7.2553			948	No	No	Yes	Yes	No	No	No	No
Cohort 2	Female		6.57632			1012	No	No	Yes	Yes	No	No	No	No
Cohort 2	Female	I do not consent	6.27242	15			Yes	No	Yes	No	No	No	No	No
Cohort 2	Male		6.61739			1059	No	No	Yes	Yes	No	No	No	No
Cohort 2	Female	I do not consent	6.48871	16		997	Yes	No	Yes	No	No	No	No	No
Cohort 1	Male		6.52156			1130	No	No	Yes	Yes	No	No	No	No
Cohort 1	Male		6.75702			983	No	No	Yes	Yes	No	No	No	No
Cohort 2							No	No	Yes	Yes	No	No	No	No
Cohort 1	Female		8.01095			1056	No	No	Yes	Yes	No	No	No	No
Cohort 2	Male	I do not consent	8.53936	14		983	Yes	No	No	No	No	No	No	No
Cohort 1	Female	I do not consent	6.40109	74		997	Yes	No	Yes	Yes	No	No	No	No
Cohort 1	Male		7.45791			1056	No	No	Yes	Yes	No	No	No	No
Cohort 2							No	No	Yes	Yes	No	No	No	No
Cohort 2	Male		6.92676			983	No	No	Yes	Yes	No	No	No	No
Cohort 1	Male		7.20876			1022	No	No	Yes	Yes	No	No	No	No
Cohort 2	Female		6.58453			983	No	No	Yes	Yes	No	No	No	No
Cohort 1	Female	I do not consent	6.22861	16		1012	Yes	No	No	No	No	No	No	No
Cohort 1	Male		6.5243			993	No	No	Yes	Yes	No	No	No	No
Cohort 1	Female	I do not consent	6.63929	55		997	Yes	No	Yes	No	No	No	No	No
Cohort 1	Female		6.27242			936	No	No	Yes	Yes	No	No	No	No
Cohort 2	Male		7.12389			1122	No	No	Yes	Yes	No	No	No	No
Cohort 1	Female		6.80082			1043	No	No	Yes	Yes	No	No	No	No
Cohort 2	Female		6.35181			983	No	No	Yes	Yes	No	No	No	No
Cohort 2	Male		6.51335			1067	No	No	Yes	Yes	No	No	No	No
Cohort 1	Male		6.93498			997	No	No	Yes	Yes	No	No	No	No
Cohort 2	Female		6.87474			936	No	No	Yes	No	No	No	No	No
Cohort 1	Male		6.5243			983	No	No	Yes	Yes	No	No	No	No
Cohort 2	Male		7.00342			1037	No	No	Yes	Yes	No	No	No	No
Cohort 1	Female		6.423			1012	No	No	Yes	Yes	No	No	No	No
Cohort 1	Female		6.59274			1067	No	No	Yes	Yes	No	No	No	No
Cohort 2	Male		6.73238			888	No	No	Yes	Yes	No	No	No	No
Cohort 2	Male		6.12731			983	No	No	Yes	Yes	No	No	No	No
Cohort 1	Male		6.58727			948	No	No	Yes	Yes	No	No	No	No
Cohort 1	Female		6.60096			997	No	No	Yes	Yes	No	No	No	No
Cohort 1	Female	I do not consent	6.88022	55		997	Yes	No	Yes	No	No	No	No	No
Cohort 2	Male		6.27515			983	No	No	Yes	Yes	No	No	No	No
Cohort 1	Female		6.76797			1012	No	No	Yes	Yes	No	No	No	No
Cohort 1	Male		6.43942			936	No	No	Yes	Yes	No	No	No	No
Cohort 1	Male		7.01164			1029	No	No	Yes	Yes	No	No	No	No
Cohort 1	Female	I do not consent	6.79535	13		1030	Yes	No	No	No	No	No	No	No
Cohort 1	Male		6.61465			993	No	No	Yes	Yes	No	No	No	No
Cohort 2	Male		6.11636				No	No	Yes	Yes	No	No	No	No
Cohort 1	Male		7.35934			948	No	No	Yes	Yes	No	No	No	No
Cohort 1	Male		6.82546			1012	No	No	Yes	Yes	No	No	No	No
Cohort 1	Female		7.09925			1022	No	No	Yes	Yes	No	No	No	No
Cohort 2	Male	I do not consent	6.68583	69		1022	Yes	No	Yes	Yes	No	No	No	No
Cohort 1	Female		7.05544			1045	No	No	No	Yes	No	No	No	No
Cohort 1	Female		6.74059			1067	No	No	Yes	Yes	No	No	No	No
Cohort 2	Female		6.36003			993	No	No	Yes	Yes	No	No	No	No
Cohort 1	Male		7.77002			948	No	No	Yes	Yes	No	No	No	No
Cohort 2	Female		7.03354			948	No	No	Yes	Yes	No	No	No	No
Cohort 2	Female		7.16769			1056	No	No	Yes	Yes	No	No	No	No
Cohort 1	Female	I do not consent	6.84736	16		1067	Yes	No	Yes	Yes	No	No	No	No
Cohort 2		I do not consent	6.63381	22.6417		936	Yes	No	Yes	No	No	No	No	No
Cohort 1	Female		6.987			936	No	No	Yes	Yes	No	No	No	No
Cohort 1	Female		7.04723			993	No	No	Yes	Yes	No	No	No	No
Cohort 1	Male		6.57084			1030	No	No	Yes	Yes	No	No	No	No
Cohort 2	Male	I do not consent	6.39562	9		1030	Yes	No	Yes	No	No	No	No	No
Cohort 1	Female		6.72964			1012	No	No	Yes	Yes	No	No	No	No
Cohort 1	Male	I do not consent	6.88843	16		1012	Yes	No	No	No	No	No	No	No
Cohort 2	Male	I do not consent	6.7269	14		983	Yes	No	No	No	No	No	No	No
Cohort 2	Female	I do not consent	6.9076	28		983	Yes	No	Yes	No	No	No	No	No
Cohort 2	Female		6.26694			983	No	No	Yes	Yes	No	No	No	No
Cohort 2	Male		6.42574			997	No	No	Yes	Yes	No	No	No	No
Cohort 2			6.57906			997	No	No	Yes	Yes	No	No	No	No
Cohort 1	Male	I do not consent	6.16564	13		1059	Yes	No	No	No	No	No	No	No
Cohort 1	Male		6.46407			1050	No	No	Yes	Yes	No	No	No	No
Cohort 1	Male	I do not consent	6.76249	83		1012	Yes	No	Yes	Yes	No	No	No	No
Cohort 1	Female		6.65572			1012	No	No	Yes	Yes	No	No	No	No
Cohort 2	Male		6.85832			948	No	No	Yes	Yes	No	No	No	No
Cohort 1	Male		6.52704			997	No	No	Yes	Yes	No	No	No	No
Cohort 1	Female	I do not consent	6.63655	90		1012	Yes	No	Yes	Yes	No	No	No	No
Cohort 1	Male		7.53457			993	No	No	Yes	Yes	No	No	No	No
Cohort 2	Female	I do not consent	6.91581	35		1012	Yes	No	Yes	Yes	No	No	No	No
Cohort 1	Male		7.48528			1073	No	No	Yes	Yes	No	No	No	No
Cohort 2	Male	I do not consent	6.60643	44		1050	Yes	No	Yes	No	No	No	No	No
Cohort 2	Male		6.39014			1043	No	No	Yes	Yes	No	No	No	No
Cohort 1	Female		6.51882			1077	No	No	Yes	Yes	No	No	No	No
Cohort 1	Male		6.14374			948	No	No	Yes	Yes	No	No	No	No
Cohort 1	Female		6.98426			948	No	No	Yes	Yes	No	No	No	No
Cohort 2	Male		6.42026				No	No	Yes	No	No	No	No	No
Cohort 2	Male		6.65024			993	No	No	Yes	Yes	No	No	No	No
Cohort 1	Male		6.89117			993	No	No	Yes	Yes	No	No	No	No
Cohort 1	Male		6.82272			1077	No	No	Yes	No	No	No	No	No
Cohort 2	Male		7.27721			997	No	No	Yes	Yes	No	No	No	No
Cohort 2	Male		6.79261			997	No	No	Yes	Yes	No	No	No	No
Cohort 2	Female		6.27515			983	No	No	Yes	Yes	No	No	No	No
Cohort 1	Male	I do not consent	7.2553	73		1067	Yes	No	Yes	Yes	No	No	No	No
Cohort 1	Female		7.02259			1059	No	No	Yes	Yes	No	No	No	No
Cohort 2	Male		6.75975			997	No	No	Yes	Yes	No	No	No	No
Cohort 1	Female		7.73443			993	No	No	Yes	Yes	No	No	No	No
Cohort 1	Female		6.48871			983	No	No	Yes	Yes	No	No	No	No
Cohort 1	Male		7.20329			997	No	No	Yes	Yes	No	No	No	No
Cohort 1	Female		7.66872			948	No	No	Yes	Yes	No	No	No	No
Cohort 1		I do not consent	7.03901	41		1073	Yes	No	Yes	No	No	No	No	No
Cohort 1	Female		6.62286			1050	No	No	Yes	Yes	No	No	No	No
Cohort 2	Female		6.39288			997	No	No	Yes	No	No	No	No	No
Cohort 2	Male		7.19233			983	No	No	Yes	Yes	No	No	No	No
Cohort 1	Female	I do not consent	6.83641	69		1012	Yes	No	Yes	Yes	No	No	No	No
Cohort 2	Male		7.06365			1037	No	No	No	Yes	No	No	No	No
Cohort 2	Female		6.13005			983	No	No	No	Yes	No	No	No	No
Cohort 1	Female		6.39014			948	No	No	Yes	Yes	No	No	No	No
Cohort 2	Female		6.1191			936	No	No	No	Yes	No	No	No	No
Cohort 2	Female		7.31554			997	No	No	Yes	Yes	No	No	No	No
Cohort 1	Male		6.9514			983	No	No	Yes	Yes	No	No	No	No
Cohort 1	Female		7.28268			1077	No	No	Yes	Yes	No	No	No	No
Cohort 1	Female		6.54894			1077	No	No	Yes	Yes	No	No	No	No
Cohort 1	Male	I do not consent	6.88569	13		1030	Yes	No	No	No	No	No	No	No
Cohort 2	Male		6.77892			983	No	No	Yes	Yes	No	No	No	No
Cohort 1	Male		6.49692			948	No	No	Yes	Yes	No	No	No	No
Cohort 1	Male		6.87474			997	No	No	Yes	Yes	No	No	No	No
Cohort 1	Male		7.16769			1077	No	No	No	Yes	No	No	No	No
Cohort 1	Female	I do not consent	6.70226	87		948	Yes	No	Yes	Yes	No	No	No	No
Cohort 1	Male	I do not consent	6.28611	81		1050	Yes	No	No	Yes	No	No	No	No
Cohort 1	Male	I do not consent	6.21218	49		1012	Yes	No	Yes	No	No	No	No	No
Cohort 1	Male	I do not consent	7.41958	14		1050	Yes	No	No	No	No	No	No	No
Cohort 2	Male		7.16222			1022	No	No	Yes	Yes	No	No	No	No
Cohort 1	Female		6.13552			983	No	No	Yes	Yes	No	No	No	No
Cohort 1	Female	I do not consent	6.64203	48		983	Yes	No	Yes	No	No	No	No	No
Cohort 1	Male		6.96509			983	No	No	Yes	Yes	No	No	No	No
Cohort 1	Male	I do not consent	7.04723	49		948	Yes	No	Yes	No	No	No	No	No
Cohort 2	Female		6.42847			983	No	No	Yes	Yes	No	No	No	No
Cohort 1	Female		6.79261			1012	No	No	Yes	Yes	No	No	No	No
Cohort 2	Female		6.42847			997	No	No	Yes	Yes	No	No	No	No
Cohort 1	Female	I do not consent	6.70773	48		983	Yes	No	Yes	No	No	No	No	No
Cohort 1	Female	I do not consent	6.27242	13		1056	Yes	No	No	No	No	No	No	No
Cohort 1	Male	I do not consent	6.59548	49		993	Yes	No	Yes	No	No	No	No	No
Cohort 1	Male		6.78166			1050	No	No	Yes	Yes	No	No	No	No
Cohort 2	Male		6.47502			948	No	No	Yes	Yes	No	No	No	No
Cohort 1	Male		6.36277			1000	No	No	Yes	Yes	No	No	No	No
Cohort 1	Female	I do not consent	6.99521	49		1012	Yes	No	Yes	No	No	No	No	No
Cohort 1	Female		6.59548			948	No	No	Yes	Yes	No	No	No	No
Cohort 1	Female		6.29706			948	No	No	Yes	Yes	No	No	No	No
Cohort 1	Male	I do not consent	7.04175	13		1056	Yes	No	No	No	No	No	No	No
Cohort 2	Female		6.18207			1012	No	No	Yes	Yes	No	No	No	No
Cohort 1	Female		6.48871			993	No	No	Yes	Yes	No	No	No	No
Cohort 1	Male		7.20602			1045	No	No	Yes	Yes	No	No	No	No
Cohort 1	Female		6.89391			993	No	No	Yes	Yes	No	No	No	No
Cohort 1	Female		5.34155			997	No	No	Yes	Yes	No	No	No	No
Cohort 1	Male		6.30801			1012	No	No	Yes	Yes	No	No	No	No
Cohort 1	Female		7.08556			948	No	No	Yes	Yes	No	No	No	No
Cohort 1	Male		7.09925			948	No	No	Yes	Yes	No	No	No	No
Cohort 2	Female		7.11841			948	No	No	Yes	Yes	No	No	No	No
Cohort 2	Male		7.40041			993	No	No	Yes	Yes	No	No	No	No
Cohort 1	Female		6.45859			948	No	No	Yes	Yes	No	No	No	No
Cohort 2	Male		6.94319			1073	No	No	No	Yes	No	No	No	No
Cohort 1	Female	I do not consent	7.19507	73		993	Yes	No	Yes	Yes	No	No	No	No
Cohort 2	Male	I do not consent	6.70226	13			Yes	No	No	No	No	No	No	No
Cohort 2	Male		6.69952				No	No	Yes	Yes	No	No	No	No
Cohort 1	Male		7.10472	343		1022	Yes	No	Yes	Yes	No	No	No	No
Cohort 2	Female	I do not consent	6.78987	14			Yes	No	No	No	No	No	No	No
Cohort 1	Male	I do not consent	6.18207	57		1073	Yes	No	Yes	No	No	No	No	No
Cohort 2	Male		6.73238			997	No	No	Yes	Yes	No	No	No	No
Cohort 1	Female	I do not consent	6.31896	61		1057	Yes	No	Yes	Yes	No	No	No	No
Cohort 2	Female		6.12457			997	No	No	Yes	Yes	No	No	No	No
Cohort 1	Male	I do not consent	6.67762	64		1045	Yes	No	Yes	Yes	No	No	No	No
Cohort 2	Female		6.41205			1041	No	No	Yes	Yes	No	No	No	No
Cohort 2	Female		6.29979	14		997	Yes	No	No	No	No	No	No	No
Cohort 2	Male		7.34292			1022	No	No	Yes	Yes	No	No	No	No
Cohort 1	Male		7.13484			948	No	No	Yes	Yes	No	No	No	No
Cohort 1	Female		6.88022			1077	No	No	Yes	Yes	No	No	No	No
Cohort 1	Male	I do not consent	6.37098	16		993	Yes	No	No	No	No	No	No	No
Cohort 2	Female		6.6694			948	No	No	Yes	No	No	No	No	No
[truncated: 4,101 more rows]

## Sheet: Variable Description
Variable Name	Description
Cohort	Cohort 1 or 2
ChildGender	Child's Gender
ConsentTeacherParticipate	Parental consent for teacher to complete survey for child
ChildAge	Child's Age at time of parental survey completetion
DaysForPScreenReturn	Days between parent screener distibution and return to research team
DaysForTScreenReturn	Days between teacher screener distibution and return to research team
SEIFA	Socio-Economic Indexes for Areas
PScreenerResponse	Parent responded to parent survey
PScreenerReceived	Parent completed parent survey
PScreenerReminder	Parent survey reminder 1 sent
PScreenerReminder2	Parent survey reminder 1 sent
TScreenerReceived	Teacher completed teacher survey
TScreenerReminder	Teacher survey reminder sent
PContactDetailsProvided	Parent provided contact details for further follow-up
CompleteData	Complete parent and teacher data for child
